# Supplementary material for: Hexaaqua­manganese(II) bis­[4-(pyridin-2-ylmeth­oxy)benzoate] dihydrate
Source: Acta Crystallogr Sect E Struct Rep Online. 2011 Oct 12;67(Pt 11):m1520. doi: 10.1107/S1600536811040943 (PMC3246948; doi:10.1107/S1600536811040943)
Supplement: Supplementary file 1 [file e-67-m1520-sup1.cif]

##############################################################################
#                                                                            #
# This CIF contains the data in a paper accepted for publication in          #
# Acta Crystallographica Section E. It conforms to the requirements of       #
# Notes for Authors for Acta Crystallographica Section E, and has been       #
# peer reviewed under the auspices of the IUCr Commission on Journals.       #
#                                                                            #
# Full details of the Crystallographic Information File format               #
# are given in the paper "The Crystallographic Information File (CIF):       #
# a New Standard Archive File for Crystallography" by S. R. Hall, F. H.      #
# Allen and I. D. Brown [Acta Cryst. (1991), A47, 655-685].                  #
#                                                                            #
# The current version of the core CIF dictionary is obtainable from          #
# ftp://ftp.iucr.org/pub/cif_core.dic.                                       #
#                                                                            #
# Software is freely available for graphical display of the structure(s)     #
# in this CIF. For information consult the CIF software page                 #
# http://www.iucr.org/resources/cif/software.                                #
#                                                                            #
# This file may be used for bona fide research purposes within the           #
# scientific community so long as proper attribution is given to the journal # 
# article from which it was obtained.                                        #
#                                                                            #
##############################################################################
data_global
_audit_creation_method     SHELXL-97
_journal_date_recd_electronic     2011-10-03
_journal_date_accepted     2011-10-05
_journal_name_full     'Acta Crystallographica, Section E'
_journal_year     2011
_journal_volume     67
_journal_issue     11
_journal_page_first     m1520
_journal_page_last     m1520
_journal_paper_category     QM
_journal_coeditor_code     BT5665
_publ_contact_author
;
     Dr. Seik Weng Ng
     Department of Chemistry
     University of Malaya
     50603 Kuala Lumpur
     Malaysia
;
_publ_contact_author_email     seikweng@um.edu.my
_publ_contact_author_fax     '03 7967 4193'
_publ_contact_author_phone     '03 7967 6778'
_publ_section_title
;
Hexaaquamanganese(II) bis[4-(pyridin-2-ylmethoxy)benzoate] dihydrate
;
loop_
    _publ_author_name
    _publ_author_address
    'Zhang, Li-Wei'
;
Key Laboratory of Functional Inorganic Material Chemistry
Ministry of Education
Heilongjiang University
Harbin 150080
People's Republic of China
;
    'Gao, Shan'
;
Key Laboratory of Functional Inorganic Material Chemistry
Ministry of Education
Heilongjiang University
Harbin 150080
People's Republic of China
;
    'Ng, Seik Weng'
;
Department of Chemistry
University of Malaya
50603 Kuala Lumpur
Malaysia
and
Chemistry Department
Faculty of Science
King Abdulaziz University
PO Box 80203 Jeddah
Saudi Arabia
;
data_I
_audit_creation_method     SHELXL-97
_chemical_name_systematic
;
Hexaaquamanganese(II) bis[4-(pyridin-2-ylmethoxy)benzoate] dihydrate
;
_chemical_name_common     ?
_chemical_formula_moiety     'H12 Mn O6 2+, 2(C13 H10 N O3 -), 2(H2 O)'
_chemical_formula_sum     'C26 H36 Mn N2 O14'
_chemical_formula_iupac     '[Mn (H2 O)6] (C13 H10 N O3)2, 2H2 O'
_chemical_formula_weight     655.51
_chemical_melting_point     ?
_symmetry_cell_setting     triclinic
_symmetry_space_group_name_H-M     'P -1'
_symmetry_space_group_name_Hall     '-P 1'
loop_
    _symmetry_equiv_pos_as_xyz
    'x, y, z'
    '-x, -y, -z'
_cell_length_a     7.4895(18)
_cell_length_b     7.6409(18)
_cell_length_c     13.791(3)
_cell_angle_alpha     84.498(4)
_cell_angle_beta     82.851(5)
_cell_angle_gamma     72.576(5)
_cell_volume     745.7(3)
_cell_formula_units_Z     1
_cell_measurement_reflns_used     3613
_cell_measurement_theta_min     3.09
_cell_measurement_theta_max     27.50
_cell_measurement_temperature     293(2)
_exptl_crystal_description     prism
_exptl_crystal_colour     colorless
_exptl_crystal_size_max     0.19
_exptl_crystal_size_mid     0.12
_exptl_crystal_size_min     0.11
_exptl_crystal_density_diffrn     1.460
_exptl_crystal_density_meas     ?
_exptl_crystal_density_method     'not measured'
_exptl_crystal_F_000     343
_exptl_absorpt_coefficient_mu     0.514
_exptl_absorpt_correction_type     multi-scan
_exptl_absorpt_process_details     '(ABSCOR; Higashi, 1995)'
_exptl_absorpt_correction_T_min     0.9086
_exptl_absorpt_correction_T_max     0.9456
_diffrn_ambient_temperature     293(2)
_diffrn_radiation_type     MoK\a
_diffrn_radiation_wavelength     0.71073
_diffrn_radiation_source     'fine-focus sealed tube'
_diffrn_radiation_monochromator     graphite
_diffrn_measurement_device_type     'Rigaku R-AXIS RAPID IP'
_diffrn_measurement_method     \w
_diffrn_detector_area_resol_mean     ?
_diffrn_reflns_number     7320
_diffrn_reflns_av_R_equivalents     0.0525
_diffrn_reflns_av_sigmaI/netI     0.0723
_diffrn_reflns_theta_min     3.09
_diffrn_reflns_theta_max     27.48
_diffrn_reflns_theta_full     27.48
_diffrn_measured_fraction_theta_max     0.992
_diffrn_measured_fraction_theta_full     0.992
_diffrn_reflns_limit_h_min     -9
_diffrn_reflns_limit_h_max     8
_diffrn_reflns_limit_k_min     -9
_diffrn_reflns_limit_k_max     9
_diffrn_reflns_limit_l_min     -15
_diffrn_reflns_limit_l_max     17
_diffrn_standards_number     0
_diffrn_standards_interval_count     0
_diffrn_standards_interval_time     0
_diffrn_standards_decay_%     0
_reflns_number_total     3387
_reflns_number_gt     1971
_reflns_threshold_expression     I>2\s(I)
_refine_ls_structure_factor_coef     Fsqd
_refine_ls_matrix_type     full
_refine_ls_R_factor_all     0.0978
_refine_ls_R_factor_gt     0.0602
_refine_ls_wR_factor_gt     0.1496
_refine_ls_wR_factor_ref     0.1914
_refine_ls_goodness_of_fit_ref     1.073
_refine_ls_restrained_S_all     1.072
_refine_ls_number_reflns     3387
_refine_ls_number_parameters     196
_refine_ls_number_restraints     18
_refine_ls_hydrogen_treatment     constr
_refine_ls_weighting_scheme     calc
_refine_ls_weighting_details
                 'calc w=1/[\s^2^(Fo^2^)+(0.0912P)^2^] where P=(Fo^2^+2Fc^2^)/3'
_atom_sites_solution_hydrogens     geom
_atom_sites_solution_primary     direct
_atom_sites_solution_secondary     difmap
_refine_ls_shift/su_max     0.001
_refine_ls_shift/su_mean     0.001
_refine_diff_density_max     0.616
_refine_diff_density_min     -0.696
_refine_ls_extinction_method     none
_refine_ls_extinction_coef     ?
loop_
    _atom_type_symbol
    _atom_type_description
    _atom_type_scat_dispersion_real
    _atom_type_scat_dispersion_imag
    _atom_type_scat_source
    'C' 'C' 0.0033 0.0016
                         'International Tables Vol C Tables 4.2.6.8 and 6.1.1.4'
    'H' 'H' 0.0000 0.0000
                         'International Tables Vol C Tables 4.2.6.8 and 6.1.1.4'
    'N' 'N' 0.0061 0.0033
                         'International Tables Vol C Tables 4.2.6.8 and 6.1.1.4'
    'O' 'O' 0.0106 0.0060
                         'International Tables Vol C Tables 4.2.6.8 and 6.1.1.4'
    'Mn' 'Mn' 0.3368 0.7283
                         'International Tables Vol C Tables 4.2.6.8 and 6.1.1.4'
_computing_data_collection     'RAPID-AUTO (Rigaku, 1998)'
_computing_cell_refinement     'RAPID-AUTO (Rigaku, 1998)'
_computing_data_reduction     'CrystalClear (Rigaku/MSC, 2002)'
_computing_structure_solution     'SHELXS97 (Sheldrick, 2008)'
_computing_structure_refinement     'SHELXL97 (Sheldrick, 2008)'
_computing_molecular_graphics     'X-SEED (Barbour, 2001)'
_computing_publication_material     'publCIF (Westrip, 2010)'
loop_
    _atom_site_type_symbol
    _atom_site_label
    _atom_site_fract_x
    _atom_site_fract_y
    _atom_site_fract_z
    _atom_site_U_iso_or_equiv
    _atom_site_adp_type
    _atom_site_calc_flag
    _atom_site_refinement_flags
    _atom_site_occupancy
    _atom_site_symmetry_multiplicity
    _atom_site_disorder_assembly
    _atom_site_disorder_group
    Mn Mn1 0.5000 0.5000 0.5000 0.0466(3) Uani d S 1 2 . .
    O O1 0.4142(4) 0.8219(3) 0.26773(17) 0.0597(7) Uani d . 1 1 . .
    O O2 0.3600(4) 1.0287(3) 0.37937(16) 0.0600(7) Uani d . 1 1 . .
    O O3 0.2466(4) 1.5712(3) 0.00213(17) 0.0659(8) Uani d . 1 1 . .
    O O1w 0.2694(3) 0.6085(3) 0.41033(17) 0.0540(6) Uani d D 1 1 . .
    H H11 0.2936 0.6767 0.3620 0.081 Uiso d RD 1 1 . .
    H H12 0.1565 0.6540 0.4332 0.081 Uiso d RD 1 1 . .
    O O2w 0.4579(4) 0.7811(3) 0.52917(16) 0.0540(7) Uani d D 1 1 . .
    H H21 0.4325 0.8561 0.4797 0.081 Uiso d RD 1 1 . .
    H H22 0.5051 0.8316 0.5677 0.081 Uiso d RD 1 1 . .
    O O3w 0.3151(4) 0.4446(3) 0.63159(16) 0.0571(7) Uani d D 1 1 . .
    H H31 0.3960 0.3577 0.6581 0.086 Uiso d RD 1 1 . .
    H H32 0.2633 0.5227 0.6736 0.086 Uiso d RD 1 1 . .
    O O4w 0.0862(4) 1.2683(4) 0.5115(2) 0.0882(10) Uani d DU 1 1 . .
    H H41 0.1300 1.1960 0.4663 0.132 Uiso d RD 1 1 . .
    H H42 0.1734 1.2742 0.5427 0.132 Uiso d RD 1 1 . .
    N N1 0.1726(4) 1.7360(4) -0.2464(2) 0.0554(8) Uani d . 1 1 . .
    C C1 0.3759(5) 0.9845(4) 0.2909(2) 0.0471(8) Uani d . 1 1 . .
    C C2 0.3404(5) 1.1379(4) 0.2128(2) 0.0453(8) Uani d . 1 1 . .
    C C3 0.3102(5) 1.3176(5) 0.2353(2) 0.0520(9) Uani d . 1 1 . .
    H H3 0.3103 1.3441 0.2997 0.062 Uiso calc R 1 1 . .
    C C4 0.2800(6) 1.4580(5) 0.1630(2) 0.0562(10) Uani d . 1 1 . .
    H H4 0.2595 1.5785 0.1789 0.067 Uiso calc R 1 1 . .
    C C5 0.2800(5) 1.4203(5) 0.0674(3) 0.0510(9) Uani d . 1 1 . .
    C C6 0.3117(5) 1.2423(4) 0.0429(2) 0.0512(9) Uani d . 1 1 . .
    H H6 0.3129 1.2168 -0.0218 0.061 Uiso calc R 1 1 . .
    C C7 0.3420(5) 1.1005(5) 0.1161(2) 0.0489(9) Uani d . 1 1 . .
    H H7 0.3635 0.9800 0.1000 0.059 Uiso calc R 1 1 . .
    C C8 0.2382(6) 1.5467(5) -0.0977(2) 0.0548(9) Uani d . 1 1 . .
    H H8A 0.1441 1.4856 -0.1035 0.066 Uiso calc R 1 1 . .
    H H8B 0.3590 1.4720 -0.1258 0.066 Uiso calc R 1 1 . .
    C C9 0.1870(5) 1.7363(5) -0.1506(2) 0.0483(8) Uani d . 1 1 . .
    C C10 0.1244(6) 1.8998(6) -0.2957(3) 0.0645(11) Uani d . 1 1 . .
    H H10 0.1140 1.9023 -0.3623 0.077 Uiso calc R 1 1 . .
    C C11 0.0898(6) 2.0632(5) -0.2546(3) 0.0640(11) Uani d . 1 1 . .
    H H11A 0.0563 2.1736 -0.2922 0.077 Uiso calc R 1 1 . .
    C C12 0.1053(7) 2.0615(6) -0.1567(3) 0.0705(12) Uani d . 1 1 . .
    H H12A 0.0820 2.1706 -0.1261 0.085 Uiso calc R 1 1 . .
    C C13 0.1566(6) 1.8933(5) -0.1041(3) 0.0584(10) Uani d . 1 1 . .
    H H13 0.1701 1.8879 -0.0377 0.070 Uiso calc R 1 1 . .
loop_
    _atom_site_aniso_label
    _atom_site_aniso_U_11
    _atom_site_aniso_U_22
    _atom_site_aniso_U_33
    _atom_site_aniso_U_12
    _atom_site_aniso_U_13
    _atom_site_aniso_U_23
    Mn1 0.0650(6) 0.0290(4) 0.0490(5) -0.0172(4) -0.0134(3) 0.0038(3)
    O1 0.095(2) 0.0304(13) 0.0560(14) -0.0190(13) -0.0203(13) 0.0039(10)
    O2 0.101(2) 0.0381(13) 0.0470(15) -0.0260(14) -0.0228(13) 0.0079(10)
    O3 0.117(2) 0.0380(14) 0.0449(14) -0.0237(15) -0.0232(14) 0.0096(10)
    O1w 0.0678(17) 0.0374(13) 0.0593(14) -0.0172(12) -0.0174(12) 0.0047(10)
    O2w 0.092(2) 0.0215(11) 0.0543(14) -0.0192(12) -0.0222(13) -0.0011(9)
    O3w 0.0719(18) 0.0417(14) 0.0531(14) -0.0116(13) -0.0064(12) 0.0035(11)
    O4w 0.075(2) 0.081(2) 0.108(2) -0.0244(18) 0.0048(17) -0.0131(18)
    N1 0.067(2) 0.0510(19) 0.0436(17) -0.0110(16) -0.0098(14) 0.0072(13)
    C1 0.061(2) 0.0328(18) 0.051(2) -0.0166(17) -0.0157(16) 0.0043(14)
    C2 0.058(2) 0.0315(16) 0.0491(19) -0.0164(16) -0.0146(16) 0.0064(13)
    C3 0.079(3) 0.0356(18) 0.0445(19) -0.0180(18) -0.0180(17) 0.0015(14)
    C4 0.088(3) 0.0320(18) 0.051(2) -0.0170(19) -0.0186(19) 0.0015(15)
    C5 0.065(2) 0.0371(18) 0.051(2) -0.0164(17) -0.0152(17) 0.0107(15)
    C6 0.077(3) 0.0346(18) 0.0427(19) -0.0147(18) -0.0149(17) -0.0009(14)
    C7 0.068(2) 0.0324(17) 0.049(2) -0.0159(17) -0.0134(17) 0.0002(14)
    C8 0.070(3) 0.042(2) 0.053(2) -0.0189(19) -0.0115(18) 0.0070(16)
    C9 0.055(2) 0.0383(19) 0.052(2) -0.0150(17) -0.0111(16) 0.0062(15)
    C10 0.071(3) 0.063(3) 0.050(2) -0.008(2) -0.0110(19) 0.0158(19)
    C11 0.082(3) 0.041(2) 0.068(3) -0.018(2) -0.020(2) 0.0173(18)
    C12 0.096(3) 0.044(2) 0.078(3) -0.025(2) -0.031(2) 0.0065(19)
    C13 0.086(3) 0.046(2) 0.048(2) -0.023(2) -0.0237(19) 0.0065(16)
loop_
    _geom_bond_atom_site_label_1
    _geom_bond_atom_site_label_2
    _geom_bond_site_symmetry_2
    _geom_bond_distance
    _geom_bond_publ_flag
    Mn1 O2w 2_666 2.145(2) ?
    Mn1 O2w . 2.145(2) ?
    Mn1 O1w . 2.163(2) ?
    Mn1 O1w 2_666 2.163(2) ?
    Mn1 O3w . 2.229(2) ?
    Mn1 O3w 2_666 2.229(2) ?
    O1 C1 . 1.252(4) ?
    O2 C1 . 1.279(4) ?
    O3 C5 . 1.374(4) ?
    O3 C8 . 1.418(4) ?
    O1w H11 . 0.8420 ?
    O1w H12 . 0.8447 ?
    O2w H21 . 0.8498 ?
    O2w H22 . 0.8503 ?
    O3w H31 . 0.8419 ?
    O3w H32 . 0.8451 ?
    O4w H41 . 0.8414 ?
    O4w H42 . 0.8401 ?
    N1 C10 . 1.337(4) ?
    N1 C9 . 1.339(4) ?
    C1 C2 . 1.499(4) ?
    C2 C3 . 1.383(5) ?
    C2 C7 . 1.388(4) ?
    C3 C4 . 1.378(4) ?
    C3 H3 . 0.9300 ?
    C4 C5 . 1.377(5) ?
    C4 H4 . 0.9300 ?
    C5 C6 . 1.377(5) ?
    C6 C7 . 1.394(4) ?
    C6 H6 . 0.9300 ?
    C7 H7 . 0.9300 ?
    C8 C9 . 1.521(4) ?
    C8 H8A . 0.9700 ?
    C8 H8B . 0.9700 ?
    C9 C13 . 1.360(5) ?
    C10 C11 . 1.361(6) ?
    C10 H10 . 0.9300 ?
    C11 C12 . 1.368(5) ?
    C11 H11A . 0.9300 ?
    C12 C13 . 1.385(5) ?
    C12 H12A . 0.9300 ?
    C13 H13 . 0.9300 ?
loop_
    _geom_angle_atom_site_label_1
    _geom_angle_atom_site_label_2
    _geom_angle_atom_site_label_3
    _geom_angle_site_symmetry_1
    _geom_angle_site_symmetry_3
    _geom_angle
    _geom_angle_publ_flag
    O2w Mn1 O2w 2_666 . 180.00(11) ?
    O2w Mn1 O1w 2_666 . 94.67(8) ?
    O2w Mn1 O1w . . 85.33(8) ?
    O2w Mn1 O1w 2_666 2_666 85.33(8) ?
    O2w Mn1 O1w . 2_666 94.67(8) ?
    O1w Mn1 O1w . 2_666 180.0 ?
    O2w Mn1 O3w 2_666 . 85.49(9) ?
    O2w Mn1 O3w . . 94.51(9) ?
    O1w Mn1 O3w . . 93.70(9) ?
    O1w Mn1 O3w 2_666 . 86.30(9) ?
    O2w Mn1 O3w 2_666 2_666 94.51(9) ?
    O2w Mn1 O3w . 2_666 85.49(9) ?
    O1w Mn1 O3w . 2_666 86.30(9) ?
    O1w Mn1 O3w 2_666 2_666 93.70(9) ?
    O3w Mn1 O3w . 2_666 180.0 ?
    C5 O3 C8 . . 119.0(3) ?
    Mn1 O1w H11 . . 113.3 ?
    Mn1 O1w H12 . . 123.8 ?
    H11 O1w H12 . . 108.4 ?
    Mn1 O2w H21 . . 113.9 ?
    Mn1 O2w H22 . . 133.0 ?
    H21 O2w H22 . . 106.7 ?
    Mn1 O3w H31 . . 97.6 ?
    Mn1 O3w H32 . . 123.2 ?
    H31 O3w H32 . . 108.4 ?
    H41 O4w H42 . . 110.0 ?
    C10 N1 C9 . . 116.7(3) ?
    O1 C1 O2 . . 123.2(3) ?
    O1 C1 C2 . . 119.5(3) ?
    O2 C1 C2 . . 117.2(3) ?
    C3 C2 C7 . . 119.0(3) ?
    C3 C2 C1 . . 120.8(3) ?
    C7 C2 C1 . . 120.2(3) ?
    C4 C3 C2 . . 120.6(3) ?
    C4 C3 H3 . . 119.7 ?
    C2 C3 H3 . . 119.7 ?
    C5 C4 C3 . . 120.2(3) ?
    C5 C4 H4 . . 119.9 ?
    C3 C4 H4 . . 119.9 ?
    O3 C5 C4 . . 114.9(3) ?
    O3 C5 C6 . . 124.7(3) ?
    C4 C5 C6 . . 120.4(3) ?
    C5 C6 C7 . . 119.3(3) ?
    C5 C6 H6 . . 120.3 ?
    C7 C6 H6 . . 120.3 ?
    C2 C7 C6 . . 120.5(3) ?
    C2 C7 H7 . . 119.7 ?
    C6 C7 H7 . . 119.7 ?
    O3 C8 C9 . . 107.4(3) ?
    O3 C8 H8A . . 110.2 ?
    C9 C8 H8A . . 110.2 ?
    O3 C8 H8B . . 110.2 ?
    C9 C8 H8B . . 110.2 ?
    H8A C8 H8B . . 108.5 ?
    N1 C9 C13 . . 122.8(3) ?
    N1 C9 C8 . . 114.5(3) ?
    C13 C9 C8 . . 122.7(3) ?
    N1 C10 C11 . . 124.1(4) ?
    N1 C10 H10 . . 117.9 ?
    C11 C10 H10 . . 117.9 ?
    C10 C11 C12 . . 118.5(3) ?
    C10 C11 H11A . . 120.7 ?
    C12 C11 H11A . . 120.7 ?
    C11 C12 C13 . . 118.4(4) ?
    C11 C12 H12A . . 120.8 ?
    C13 C12 H12A . . 120.8 ?
    C9 C13 C12 . . 119.4(4) ?
    C9 C13 H13 . . 120.3 ?
    C12 C13 H13 . . 120.3 ?
loop_
    _geom_torsion_atom_site_label_1
    _geom_torsion_atom_site_label_2
    _geom_torsion_atom_site_label_3
    _geom_torsion_atom_site_label_4
    _geom_torsion_site_symmetry_1
    _geom_torsion_site_symmetry_2
    _geom_torsion_site_symmetry_3
    _geom_torsion_site_symmetry_4
    _geom_torsion
    _geom_torsion_publ_flag
    O1 C1 C2 C3 . . . . -175.7(3) ?
    O2 C1 C2 C3 . . . . 6.2(5) ?
    O1 C1 C2 C7 . . . . 2.7(5) ?
    O2 C1 C2 C7 . . . . -175.4(3) ?
    C7 C2 C3 C4 . . . . 0.8(6) ?
    C1 C2 C3 C4 . . . . 179.2(4) ?
    C2 C3 C4 C5 . . . . -0.2(6) ?
    C8 O3 C5 C4 . . . . -178.1(3) ?
    C8 O3 C5 C6 . . . . 1.8(6) ?
    C3 C4 C5 O3 . . . . 179.4(4) ?
    C3 C4 C5 C6 . . . . -0.5(6) ?
    O3 C5 C6 C7 . . . . -179.3(4) ?
    C4 C5 C6 C7 . . . . 0.6(6) ?
    C3 C2 C7 C6 . . . . -0.7(6) ?
    C1 C2 C7 C6 . . . . -179.1(3) ?
    C5 C6 C7 C2 . . . . 0.0(6) ?
    C5 O3 C8 C9 . . . . 176.3(3) ?
    C10 N1 C9 C13 . . . . -0.5(6) ?
    C10 N1 C9 C8 . . . . 178.8(3) ?
    O3 C8 C9 N1 . . . . -179.6(3) ?
    O3 C8 C9 C13 . . . . -0.3(5) ?
    C9 N1 C10 C11 . . . . -0.1(6) ?
    N1 C10 C11 C12 . . . . 0.2(7) ?
    C10 C11 C12 C13 . . . . 0.3(6) ?
    N1 C9 C13 C12 . . . . 1.1(6) ?
    C8 C9 C13 C12 . . . . -178.2(4) ?
    C11 C12 C13 C9 . . . . -1.0(7) ?
loop_
    _geom_hbond_atom_site_label_D
    _geom_hbond_atom_site_label_H
    _geom_hbond_atom_site_label_A
    _geom_hbond_site_symmetry_A
    _geom_hbond_distance_DH
    _geom_hbond_distance_HA
    _geom_hbond_distance_DA
    _geom_hbond_angle_DHA
    O1w H11 O1 . 0.84 1.94 2.760(3) 163.8
    O1w H12 O4w 2_576 0.84 1.83 2.668(4) 174.7
    O2w H21 O2 . 0.85 1.83 2.680(3) 175.2
    O2w H22 O2 2_676 0.85 1.92 2.744(3) 164.0
    O3w H31 O1 2_666 0.84 1.97 2.805(3) 172.4
    O3w H32 N1 1_546 0.85 1.96 2.789(4) 167.8
    O4w H41 O2 . 0.84 2.12 2.888(4) 151.3
    O4w H42 O3w 1_565 0.84 2.40 3.165(4) 150.9
