# Supplementary material for: Hexaaqua­manganese(II) bis­[4-(pyridin-2-ylmeth­oxy)benzoate] dihydrate
Source: Acta Crystallogr Sect E Struct Rep Online. 2011 Oct 12;67(Pt 11):m1520. doi: 10.1107/S1600536811040943 (PMC3246948; doi:10.1107/S1600536811040943)
Supplement: Supplementary file 2 [file e-67-m1520-Isup2.hkl]

# 
# h,k,l, Fc-squared, Fo-squared, sigma(Fo-squared) and status flag 
# 
data_I
_shelx_title '  P-1' 
_shelx_refln_list_code          4 
_shelx_F_calc_maximum      141.64 
_exptl_crystal_F_000       343.00 
_reflns_d_resolution_high  0.7702 
 
loop_ 
 _symmetry_equiv_pos_as_xyz 
 'x, y, z' 
 '-x, -y, -z' 
 
_cell_length_a     7.4895 
_cell_length_b     7.6409 
_cell_length_c    13.7909 
_cell_angle_alpha  84.498 
_cell_angle_beta   82.851 
_cell_angle_gamma  72.576 
 
_shelx_F_squared_multiplier     1.000 
 
loop_ 
 _refln_index_h 
 _refln_index_k 
 _refln_index_l 
 _refln_F_squared_calc 
 _refln_F_squared_meas 
 _refln_F_squared_sigma 
 _refln_observed_status 
   2   0   0     2150.87     1991.86     44.32 o 
   3   0   0        2.14        2.93      2.01 o 
   4   0   0        1.88        0.81      1.85 o 
   5   0   0      415.73      480.99     18.11 o 
   6   0   0       35.17       49.90      5.29 o 
   7   0   0        7.25       13.32      4.00 o 
   8   0   0        1.16        2.37      2.37 o 
   9   0   0        1.66        0.60      2.68 o 
  -8   1   0        7.58       12.70      9.36 o 
  -7   1   0        0.25        0.09      1.48 o 
  -6   1   0        5.72        9.72      2.75 o 
  -5   1   0       57.96       56.16      6.54 o 
  -4   1   0       76.59       83.23      8.85 o 
  -3   1   0      104.28      106.02      5.32 o 
  -2   1   0      229.23      192.69      7.28 o 
  -1   1   0      488.48      366.92      8.07 o 
   1   1   0      754.57      763.78     14.26 o 
   2   1   0     3031.52     2989.41     78.89 o 
   3   1   0       18.53       19.04      1.50 o 
   4   1   0     8229.18     9090.89    608.51 o 
   5   1   0      399.76      531.27     15.29 o 
   6   1   0        0.12       36.59     32.10 o 
   7   1   0        0.88        1.04      1.78 o 
   8   1   0        2.40        0.89      2.16 o 
   9   1   0        9.89       -0.31      6.52 o 
  -8   2   0        6.35        9.93      5.91 o 
  -7   2   0       12.00       17.45     10.27 o 
  -6   2   0       21.94       26.78      4.13 o 
  -5   2   0       54.50       70.96     16.29 o 
  -4   2   0      177.21      185.33     10.26 o 
  -3   2   0       17.18       18.21      2.80 o 
  -2   2   0       12.71       18.03      5.21 o 
  -1   2   0      186.14      163.83      7.07 o 
   0   2   0     1040.06     1085.33     24.28 o 
   1   2   0     1072.56     1037.29     20.46 o 
   2   2   0      202.16      191.96      9.12 o 
   3   2   0      672.25      630.88     18.98 o 
   4   2   0       10.30        2.48      2.79 o 
   5   2   0      190.14      204.32      8.54 o 
   6   2   0        9.77        6.92      3.11 o 
   7   2   0       10.82       16.52      2.49 o 
   8   2   0      100.62      111.11     30.37 o 
   9   2   0        5.96        5.97      4.90 o 
  -7   3   0       17.80       38.29      8.57 o 
  -6   3   0        7.35        5.76      3.47 o 
  -5   3   0        2.31        3.84      2.67 o 
  -4   3   0      130.64      134.61      9.09 o 
  -3   3   0      396.34      405.83     17.72 o 
  -2   3   0      709.89      728.31     19.47 o 
  -1   3   0      858.14      865.53     28.34 o 
   0   3   0      812.02      829.95     25.20 o 
   1   3   0      678.86      659.23     13.36 o 
   2   3   0        0.85        0.18      0.95 o 
   3   3   0       53.94       46.00      3.12 o 
   4   3   0      270.48      243.93     14.22 o 
   5   3   0      263.10      261.53     17.83 o 
   6   3   0       44.49       38.81      7.34 o 
   7   3   0       15.37       17.59      6.77 o 
   8   3   0        0.51       -0.61      3.15 o 
   9   3   0        1.85        1.72      4.60 o 
  -7   4   0       14.52       25.85      9.93 o 
  -6   4   0       13.42       22.65      5.69 o 
  -5   4   0        7.68        4.65      5.15 o 
  -4   4   0        8.46        7.65      3.12 o 
  -3   4   0       16.75       18.00      4.17 o 
  -2   4   0      119.26      113.82      6.00 o 
  -1   4   0       49.79       52.79      6.17 o 
   0   4   0      617.71      549.14     25.24 o 
   1   4   0      882.29      838.36     22.03 o 
   2   4   0      649.39      647.82     16.28 o 
   3   4   0      805.83      800.85     22.77 o 
   4   4   0      109.05      111.90     12.19 o 
   5   4   0      176.14      175.19     15.80 o 
   6   4   0       29.80       28.17      9.61 o 
   7   4   0        9.94        8.65      3.60 o 
   8   4   0       13.65        9.21      4.94 o 
   9   4   0        6.97       11.43      5.97 o 
  -6   5   0       46.56       81.87     16.61 o 
  -5   5   0       23.52       26.87      6.00 o 
  -4   5   0       57.27       43.54      9.95 o 
  -3   5   0      181.11      213.87     23.70 o 
  -2   5   0      103.60      118.78      7.53 o 
  -1   5   0        2.50        1.93      3.41 o 
   0   5   0       24.34       29.47      6.00 o 
   1   5   0      181.31      160.89      7.63 o 
   2   5   0       50.49       53.51      6.45 o 
   3   5   0       66.00       73.57      7.58 o 
   4   5   0      211.47      217.74     12.71 o 
   5   5   0      118.53      121.48     16.12 o 
   6   5   0       33.14       30.30     10.48 o 
   7   5   0       65.28       68.32      7.44 o 
   8   5   0        3.16        1.84      5.22 o 
   9   5   0        2.31        5.38      5.53 o 
  -5   6   0        0.21        2.34      3.83 o 
  -4   6   0        2.49        1.72      3.67 o 
  -3   6   0        0.97        2.32      5.26 o 
  -2   6   0      595.78      660.41     26.50 o 
  -1   6   0      339.93      365.93     17.38 o 
   0   6   0       45.20       31.10      4.78 o 
   1   6   0      274.72      318.11     13.51 o 
   2   6   0       20.16       26.43      4.77 o 
   3   6   0        4.38        9.42      3.75 o 
   4   6   0       71.92       90.51     10.22 o 
   5   6   0       13.77        6.46      3.30 o 
   6   6   0        2.05        3.25      4.28 o 
   7   6   0        8.39        8.00      8.91 o 
   8   6   0       12.88       13.37      6.26 o 
   9   6   0        1.73        3.39      7.16 o 
  -4   7   0        4.96        4.85      4.36 o 
  -3   7   0       22.10       20.98     11.72 o 
  -2   7   0       57.30       60.05      9.26 o 
  -1   7   0       99.30      101.90     14.49 o 
   0   7   0        0.42        1.57      4.54 o 
   1   7   0        0.66        1.20      3.08 o 
   2   7   0      688.21      757.33     44.82 o 
   3   7   0      332.66      371.94     22.18 o 
   4   7   0       38.35       34.85      5.50 o 
   5   7   0       95.97       89.27     12.17 o 
   6   7   0        0.24        0.83      6.37 o 
   7   7   0        0.21       -1.07      4.28 o 
   8   7   0       12.72       13.31      7.65 o 
  -3   8   0        1.99        2.01      4.26 o 
  -2   8   0       23.61       34.64     11.91 o 
  -1   8   0       41.10       30.71     24.30 o 
   0   8   0        7.78        2.85      3.60 o 
   1   8   0       10.13        3.07      5.63 o 
   2   8   0       18.18       17.39      4.93 o 
   3   8   0      129.27      165.58     16.44 o 
   4   8   0       15.82       15.82      3.13 o 
   5   8   0        5.33        3.42      2.55 o 
   6   8   0       95.45       94.07     14.43 o 
   7   8   0       20.23       23.69     10.23 o 
  -1   9   0        0.47        0.19      3.04 o 
   0   9   0        0.12        0.28      3.56 o 
   1   9   0        2.09        1.44      4.43 o 
   2   9   0       15.68       10.95     11.91 o 
   3   9   0       40.81       70.31     14.11 o 
   4   9   0       10.15       13.33      5.84 o 
   5   9   0        4.87        5.30      4.52 o 
   6   9   0        0.07        0.19      2.75 o 
  -6  -9   1        9.54        6.97      5.11 o 
  -5  -9   1       29.63       32.00      8.75 o 
  -4  -9   1       47.55       61.60     11.83 o 
  -3  -9   1        0.34        2.93      4.41 o 
  -2  -9   1        0.47       -0.29      2.59 o 
  -1  -9   1        1.39        0.69      2.35 o 
   0  -9   1       71.29       80.58     25.57 o 
   1  -9   1       14.97       17.87      9.34 o 
  -7  -8   1        2.56        4.28      6.52 o 
  -6  -8   1       12.45        9.38      7.34 o 
  -5  -8   1       21.74       20.45      7.85 o 
  -4  -8   1       24.85       22.11      4.11 o 
  -3  -8   1      135.40      138.60      8.70 o 
  -2  -8   1       49.59       53.62      7.03 o 
  -1  -8   1       61.47       41.86     29.02 o 
   0  -8   1      101.44      111.75     11.88 o 
   1  -8   1        9.67        7.86      9.64 o 
   2  -8   1        0.15       -3.06      3.93 o 
   3  -8   1        0.10       -0.66      3.58 o 
  -8  -7   1        2.37        0.45      3.86 o 
  -7  -7   1       11.21       10.24     10.60 o 
  -6  -7   1        0.16       -1.12      6.71 o 
  -5  -7   1       60.09       60.30      5.36 o 
  -4  -7   1      813.57      850.38     24.27 o 
  -3  -7   1       28.57       28.96      3.62 o 
  -2  -7   1       67.75       70.82      8.00 o 
  -1  -7   1        6.28       12.40      9.78 o 
   0  -7   1       29.55       28.81      6.95 o 
   1  -7   1      238.46      233.33     15.48 o 
   2  -7   1       59.10       49.67      8.74 o 
   3  -7   1       17.84        7.97      8.66 o 
   4  -7   1       21.55       29.60      8.18 o 
  -8  -6   1        9.06        7.81      7.93 o 
  -7  -6   1       14.34       11.94      6.27 o 
  -6  -6   1        2.75        2.83      3.86 o 
  -5  -6   1       16.95       12.85      5.63 o 
  -4  -6   1       31.29       40.18      3.29 o 
  -3  -6   1      320.62      355.53     14.39 o 
  -2  -6   1        2.43        1.36      2.37 o 
  -1  -6   1      145.52      157.94      9.70 o 
   0  -6   1      945.88     1035.80     37.76 o 
   1  -6   1       10.28       12.38      5.17 o 
   2  -6   1       21.57       22.77      8.13 o 
   3  -6   1        3.20        2.04      5.30 o 
   4  -6   1        3.51        1.55      3.70 o 
   5  -6   1       36.35       67.57     18.76 o 
  -9  -5   1        7.83       10.61      6.41 o 
  -8  -5   1        5.75        8.51      7.32 o 
  -7  -5   1       34.95       33.89      8.54 o 
  -6  -5   1       33.54       30.68     11.05 o 
  -5  -5   1        2.37        5.41      3.70 o 
  -4  -5   1      145.74      164.14      5.41 o 
  -3  -5   1      196.63      170.96      6.63 o 
  -2  -5   1      134.24      141.28      7.18 o 
  -1  -5   1      176.87      181.28      8.25 o 
   0  -5   1       14.10       19.17      3.18 o 
   1  -5   1      425.23      437.46     16.32 o 
   2  -5   1        0.39        0.31      2.83 o 
   3  -5   1      157.84      177.83     14.91 o 
   4  -5   1      138.28      165.33     16.10 o 
   5  -5   1        0.05        1.55      3.28 o 
   6  -5   1        1.13       -0.09      4.17 o 
  -9  -4   1        2.30        1.29      3.16 o 
  -8  -4   1        6.35        6.14      4.52 o 
  -7  -4   1       28.45       26.78      5.87 o 
  -6  -4   1       15.70       12.47      4.24 o 
  -5  -4   1      130.66      126.77      9.55 o 
  -4  -4   1       54.30       50.81      8.51 o 
  -3  -4   1     1212.51     1213.87     25.12 o 
  -2  -4   1     1221.41     1176.07     28.11 o 
  -1  -4   1       20.21       20.65      2.87 o 
   0  -4   1      137.65      111.97      7.30 o 
   1  -4   1      217.59      213.91      8.81 o 
   2  -4   1      319.15      284.37     15.42 o 
   3  -4   1        5.19        5.51      2.53 o 
   4  -4   1       19.42       20.30      4.89 o 
   5  -4   1       19.60       20.64      5.19 o 
   6  -4   1        0.56        3.92      3.58 o 
   7  -4   1       22.96       47.92     11.82 o 
  -9  -3   1        0.70       -1.37      4.42 o 
  -8  -3   1       10.46       13.16      6.24 o 
  -7  -3   1        0.51       -1.92      3.38 o 
  -6  -3   1       45.42       28.83      7.88 o 
  -5  -3   1      102.26       89.13      5.43 o 
  -4  -3   1       96.67       86.35      5.95 o 
  -3  -3   1      774.56      735.07     28.11 o 
  -2  -3   1      201.69      207.74      6.65 o 
  -1  -3   1      354.65      357.00     16.03 o 
   0  -3   1       61.41       65.45      3.77 o 
   1  -3   1     1202.99     1162.85     27.24 o 
   2  -3   1     1600.96     1497.28     39.10 o 
   3  -3   1       18.30       25.55      5.25 o 
   4  -3   1       58.79       66.69     11.61 o 
   5  -3   1       15.87       13.73      2.88 o 
   6  -3   1       11.41       22.76      5.59 o 
   7  -3   1        4.89       10.08      3.96 o 
  -9  -2   1        9.07       10.72     14.98 o 
  -8  -2   1       11.21       10.39     13.27 o 
  -7  -2   1       11.34       18.11      1.97 o 
  -6  -2   1       12.99       15.98      2.71 o 
  -5  -2   1        1.70        1.09      0.69 o 
  -4  -2   1      326.37      305.19     16.58 o 
  -3  -2   1      122.01      117.06      8.46 o 
  -2  -2   1      262.29      272.20      6.87 o 
  -1  -2   1      674.75      665.27     15.11 o 
   0  -2   1       41.36       28.28      2.38 o 
   1  -2   1      544.20      544.42     11.44 o 
   2  -2   1      307.43      275.14     13.37 o 
   3  -2   1      183.19      197.07      6.53 o 
   4  -2   1        0.68        9.42      2.89 o 
   5  -2   1       16.68       23.74      3.56 o 
   6  -2   1       45.41       64.64     13.36 o 
   7  -2   1        3.53        9.38      5.14 o 
   8  -2   1        8.12       15.06      6.41 o 
  -9  -1   1        1.05        0.69      7.29 o 
  -8  -1   1        5.82        3.11      2.90 o 
  -7  -1   1        8.35       12.14      3.13 o 
  -6  -1   1      865.85     1203.03     33.65 o 
  -5  -1   1      468.34      566.03     13.27 o 
  -4  -1   1        8.57       74.89      7.27 o 
  -3  -1   1      139.01      122.31      9.26 o 
  -1  -1   1       70.18       52.57      1.90 o 
   0  -1   1     1586.74     1678.57     24.54 o 
   1  -1   1        9.32        6.65      1.29 o 
   2  -1   1      256.22      223.64      5.47 o 
   3  -1   1      545.15      552.88     14.03 o 
   4  -1   1       43.96       37.12      7.41 o 
   5  -1   1        6.80        8.16      2.23 o 
   6  -1   1       18.81       29.67      5.40 o 
   7  -1   1       14.78       20.73      7.39 o 
   8  -1   1        1.26        2.72      3.48 o 
  -9   0   1        3.54        0.36      4.07 o 
  -8   0   1        3.25        6.96      5.40 o 
  -7   0   1        6.60        6.73      6.27 o 
  -6   0   1        0.54        1.85      1.65 o 
  -5   0   1      140.73      163.33     18.10 o 
  -4   0   1       44.14       37.84      5.07 o 
  -3   0   1       67.28       60.79      3.93 o 
  -2   0   1    20063.06    21485.22    754.00 o 
  -1   0   1     2173.36     2116.09    130.38 o 
   1   0   1      845.48      735.63     19.70 o 
   2   0   1      518.65      468.60     16.94 o 
   3   0   1      542.15      471.70      9.91 o 
   4   0   1      296.14      305.58      7.10 o 
   5   0   1      108.05      154.34      7.26 o 
   6   0   1       18.40       28.42      2.77 o 
   7   0   1       24.03       37.29      5.57 o 
   8   0   1        7.52       11.12      9.34 o 
   9   0   1        0.13        0.42      1.82 o 
  -8   1   1        0.97        4.55      3.91 o 
  -7   1   1        0.04       -0.12      1.39 o 
  -6   1   1        7.38        6.72      4.13 o 
  -5   1   1      179.70      234.68     21.57 o 
  -4   1   1       36.67       43.68     12.23 o 
  -3   1   1       29.75       25.11      4.06 o 
  -2   1   1      628.39      555.65     14.70 o 
  -1   1   1       67.97       59.43      3.95 o 
   0   1   1      496.65      518.55      8.86 o 
   1   1   1      656.13      715.51     12.95 o 
   2   1   1    19953.74    22400.82    762.84 o 
   3   1   1       79.71       77.95      2.65 o 
   4   1   1       58.40      531.03    147.61 o 
   5   1   1       54.03       92.26     10.17 o 
   6   1   1        4.78        3.83      2.10 o 
   7   1   1       35.73       50.09      5.15 o 
   8   1   1       12.64        9.45      7.59 o 
   9   1   1        5.87        0.49      6.75 o 
  -8   2   1        3.98        9.76      5.97 o 
  -7   2   1       15.35       28.60     11.62 o 
  -6   2   1       49.32       63.70     12.77 o 
  -5   2   1        6.62        4.55      3.74 o 
  -4   2   1       49.64       41.98      6.31 o 
  -3   2   1        0.75       -1.62      5.76 o 
  -2   2   1        8.83        6.49      2.02 o 
  -1   2   1     1484.83     1501.70     30.97 o 
   0   2   1        1.63        2.40      2.97 o 
   1   2   1      525.82      475.37     22.83 o 
   2   2   1      125.89      127.26      4.63 o 
   3   2   1      144.61      142.83      6.92 o 
   4   2   1       81.62       75.11      3.77 o 
   5   2   1      153.58      168.11      4.96 o 
   6   2   1      748.57      834.25     82.27 o 
   7   2   1        6.93       12.98      2.25 o 
   8   2   1        0.07        1.50      2.05 o 
   9   2   1        0.31       -4.22      4.22 o 
  -7   3   1        9.83       17.85      5.40 o 
  -6   3   1       16.97       20.30      7.95 o 
  -5   3   1       29.78       31.91      8.80 o 
  -4   3   1      233.59      257.57     21.96 o 
  -3   3   1      368.25      401.46     31.09 o 
  -2   3   1      800.50      769.37     24.41 o 
  -1   3   1       56.76       53.76      4.08 o 
   0   3   1      110.46       75.11      6.53 o 
   1   3   1      363.65      290.74      7.85 o 
   2   3   1      485.61      474.43     10.40 o 
   3   3   1      867.51      900.14     23.11 o 
   4   3   1        0.44        0.50      0.24 o 
   5   3   1       42.81       44.47      8.40 o 
   6   3   1       58.17       57.00      5.13 o 
   7   3   1        0.08       -1.93      4.00 o 
   8   3   1        3.06        3.97      5.60 o 
   9   3   1        5.48        9.59      6.75 o 
  -7   4   1        0.15        4.32      3.41 o 
  -6   4   1       17.69       27.31      8.68 o 
  -5   4   1        2.82        0.41      3.28 o 
  -4   4   1        6.91        6.45      3.60 o 
  -3   4   1       38.10       33.63      7.93 o 
  -2   4   1      157.83      142.04     10.23 o 
  -1   4   1      295.64      274.55      8.98 o 
   0   4   1     1107.45     1121.84     28.11 o 
   1   4   1     1481.42     1574.44     35.06 o 
   2   4   1      712.20      728.36     17.76 o 
   3   4   1       66.39       57.37      3.61 o 
   4   4   1        2.42        1.73      1.62 o 
   5   4   1       62.99       68.68     10.77 o 
   6   4   1      206.80      214.76     13.89 o 
   7   4   1       88.90      101.70      9.67 o 
   8   4   1        0.14        2.52      3.47 o 
   9   4   1        0.02       -3.99      4.61 o 
  -6   5   1        0.04        6.38      7.50 o 
  -5   5   1       40.34       47.04      8.39 o 
  -4   5   1        0.67        3.27      3.82 o 
  -3   5   1       16.14       16.37      4.05 o 
  -2   5   1      150.03      164.90     10.21 o 
  -1   5   1        1.86        1.78      2.05 o 
   0   5   1       11.61        7.41      3.23 o 
   1   5   1        1.43        3.94      2.49 o 
   2   5   1      148.93      146.75      7.11 o 
   3   5   1      176.61      163.83      7.93 o 
   4   5   1      188.48      197.78      8.08 o 
   5   5   1      264.52      288.28     23.22 o 
   6   5   1       51.56       57.77     12.19 o 
   7   5   1       13.57       17.11      6.23 o 
   8   5   1        0.13        4.43      4.54 o 
   9   5   1        0.37        1.70      5.83 o 
  -5   6   1        2.11        8.57      5.96 o 
  -4   6   1       46.01       44.34     11.87 o 
  -3   6   1       39.66       34.87      7.67 o 
  -2   6   1        6.17       11.41      5.12 o 
  -1   6   1      640.23      700.97     28.57 o 
   0   6   1        6.86        9.83      4.27 o 
   1   6   1       41.43       29.80      5.16 o 
   2   6   1      109.08      129.69      8.10 o 
   3   6   1        3.44        1.00      3.15 o 
   4   6   1       13.00       17.94      6.11 o 
   5   6   1        6.04        8.79      3.91 o 
   6   6   1       32.96       28.97     12.01 o 
   7   6   1       11.17        2.20      6.55 o 
   8   6   1        3.14        4.86      4.04 o 
   9   6   1        7.54        4.87      7.65 o 
  -4   7   1        0.93       -0.21      3.21 o 
  -3   7   1        9.83       12.76      8.16 o 
  -2   7   1       73.67       81.86      9.07 o 
  -1   7   1       99.17       99.15     11.39 o 
   0   7   1      291.00      296.49     17.27 o 
   1   7   1       60.24       47.52      7.15 o 
   2   7   1       10.06       12.54      4.66 o 
   3   7   1      625.07      726.82     44.25 o 
   4   7   1       53.91       61.37      6.42 o 
   5   7   1        0.15       -0.09      1.31 o 
   6   7   1       19.09       23.69      8.05 o 
   7   7   1        0.55        0.79      4.01 o 
   8   7   1        4.33        5.88     10.51 o 
  -3   8   1        5.83        7.71      5.71 o 
  -2   8   1        4.12        7.55      7.22 o 
  -1   8   1        2.98        1.86      3.43 o 
   0   8   1       13.18        8.64      7.45 o 
   1   8   1       17.26       10.09      8.45 o 
   2   8   1       42.38       45.57      7.71 o 
   3   8   1       90.30      112.82     11.25 o 
   4   8   1      198.86      213.34     18.35 o 
   5   8   1       27.84       26.78      7.53 o 
   6   8   1        5.15        4.50      5.38 o 
   7   8   1       50.55       49.63     20.27 o 
  -1   9   1        1.97        5.19      8.23 o 
   0   9   1        6.61        2.61      4.48 o 
   1   9   1       10.30        8.22      8.84 o 
   2   9   1        2.96        1.54      3.36 o 
   3   9   1        0.58        5.94      5.63 o 
   4   9   1       12.17       19.38     10.08 o 
   5   9   1       10.56       10.25      4.53 o 
   6   9   1        2.26        2.97      5.07 o 
  -5  -9   2       22.69       22.95      7.62 o 
  -4  -9   2        0.10        0.25      2.06 o 
  -3  -9   2        0.89        2.55      3.54 o 
  -2  -9   2       45.94       46.37     14.36 o 
  -1  -9   2       48.48       56.48      8.76 o 
   0  -9   2        0.22       -1.55      5.19 o 
  -7  -8   2        2.23        3.59      6.41 o 
  -6  -8   2        2.29        4.95     10.27 o 
  -5  -8   2       77.68       62.93      7.95 o 
  -4  -8   2       76.27       71.05      6.64 o 
  -3  -8   2       52.50       55.56      7.44 o 
  -2  -8   2      172.82      207.88     16.08 o 
  -1  -8   2      104.19      109.93      7.35 o 
   0  -8   2       26.92       13.19      7.07 o 
   1  -8   2        0.11        3.36      4.02 o 
   2  -8   2       23.21       34.39     11.18 o 
   3  -8   2       14.96        9.34      6.09 o 
  -8  -7   2        1.09        1.25      3.62 o 
  -7  -7   2       26.97        8.47     10.65 o 
  -6  -7   2      244.13      304.67     32.94 o 
  -5  -7   2        1.86        1.17      1.30 o 
  -4  -7   2       77.81       75.41      6.30 o 
  -3  -7   2        0.18       -1.32      1.90 o 
  -2  -7   2        4.29        5.03      4.40 o 
  -1  -7   2      401.92      411.47     19.43 o 
   0  -7   2      164.97      139.71     19.72 o 
   1  -7   2       45.73       44.88      5.43 o 
   2  -7   2       63.21       85.30     11.58 o 
   3  -7   2       33.95       40.97      7.43 o 
   4  -7   2       22.05        8.12      5.78 o 
  -8  -6   2        8.97        6.40      7.54 o 
  -7  -6   2        6.69       18.19      7.14 o 
  -6  -6   2        2.75        2.58      3.97 o 
  -5  -6   2        1.78        4.87      7.24 o 
  -4  -6   2        0.18        0.83      1.44 o 
  -3  -6   2      305.94      328.05     13.19 o 
  -2  -6   2     1436.50     1571.34     36.26 o 
  -1  -6   2        2.51        3.20      2.22 o 
   0  -6   2      317.17      312.96     14.93 o 
   1  -6   2       75.77       70.08     10.34 o 
   2  -6   2        0.42        0.66      2.02 o 
   3  -6   2      181.40      215.34     23.13 o 
   4  -6   2       51.22       60.10     15.27 o 
   5  -6   2        8.29        5.01      5.45 o 
  -9  -5   2        0.98        2.27      3.92 o 
  -8  -5   2       12.19        9.63      5.49 o 
  -7  -5   2       22.12       21.15      8.59 o 
  -6  -5   2       34.62       47.89      7.87 o 
  -5  -5   2       66.09       55.54      7.41 o 
  -4  -5   2       31.22       32.63      2.58 o 
  -3  -5   2      124.41      122.16      4.54 o 
  -2  -5   2      399.04      424.22     10.12 o 
  -1  -5   2       15.13       19.65      4.68 o 
   0  -5   2       30.35       28.38      4.17 o 
   1  -5   2      348.27      331.88     16.20 o 
   2  -5   2      844.12      875.21     29.28 o 
   3  -5   2       24.58       14.37      6.66 o 
   4  -5   2       49.58       66.58     10.99 o 
   5  -5   2       28.13       16.99     11.21 o 
   6  -5   2        0.13        2.03      3.11 o 
  -9  -4   2        0.86        4.13      5.73 o 
  -8  -4   2       12.96       13.09      6.46 o 
  -7  -4   2       43.67       45.01      7.00 o 
  -6  -4   2        0.21       -1.02      2.41 o 
  -5  -4   2       14.77       11.14      4.15 o 
  -4  -4   2       83.31       69.21      6.42 o 
  -3  -4   2      285.08      307.72      7.61 o 
  -2  -4   2     1566.10     1554.55     29.79 o 
  -1  -4   2      529.08      557.47     12.49 o 
   0  -4   2        0.37        0.48      1.08 o 
   1  -4   2       53.37       47.44      4.17 o 
   2  -4   2      687.55      677.71     23.04 o 
   3  -4   2      143.73      138.94      9.34 o 
   4  -4   2        0.65       -0.60      2.23 o 
   5  -4   2       54.28       67.76     15.37 o 
   6  -4   2       53.60       33.49     31.18 o 
   7  -4   2        6.05        5.53      4.50 o 
  -9  -3   2        0.13        3.82      5.59 o 
  -8  -3   2        4.24        7.12      5.56 o 
  -7  -3   2       24.80       22.17      6.23 o 
  -6  -3   2       27.23       24.40      6.51 o 
  -5  -3   2       52.53       49.82      5.02 o 
  -4  -3   2       39.76       35.91      4.33 o 
  -3  -3   2      609.54      554.42     10.90 o 
  -2  -3   2        1.03        3.86      1.34 o 
  -1  -3   2      222.10      211.34      5.19 o 
   0  -3   2       14.01        8.46      3.74 o 
   1  -3   2       27.60       31.89      2.95 o 
   2  -3   2     2051.96     1878.73     48.73 o 
   3  -3   2      537.01      532.90     18.75 o 
   4  -3   2        0.16       -0.05      1.23 o 
   5  -3   2        0.15        0.94      2.25 o 
   6  -3   2       35.43       58.83     15.87 o 
   7  -3   2       12.44       15.34      6.15 o 
  -9  -2   2        6.59        8.14     14.24 o 
  -8  -2   2        0.52       -1.07      8.23 o 
  -7  -2   2        0.30        1.02      0.89 o 
  -6  -2   2      137.37      154.31     10.02 o 
  -5  -2   2       34.31       30.51      2.61 o 
  -4  -2   2      136.75      129.48     11.17 o 
  -3  -2   2      572.41      471.00     32.24 o 
  -2  -2   2      606.06      598.83     11.57 o 
  -1  -2   2     1371.44     1418.37     24.99 o 
   0  -2   2      355.94      295.70      7.61 o 
   1  -2   2       62.04       66.84      2.61 o 
   2  -2   2       10.22        9.27      1.55 o 
   3  -2   2      245.66      236.65      6.29 o 
   4  -2   2       17.39       23.38      3.83 o 
   5  -2   2       52.12       54.92      6.92 o 
   6  -2   2       98.55      137.69     17.89 o 
   7  -2   2       41.73       77.10     12.82 o 
   8  -2   2        0.47        3.25      3.06 o 
  -9  -1   2        5.78        0.21      6.48 o 
  -8  -1   2       47.27       72.61      6.74 o 
  -7  -1   2       18.40       30.99      7.27 o 
  -6  -1   2        2.04        0.22      1.61 o 
  -5  -1   2      252.77      335.14     25.29 o 
  -4  -1   2       66.24       60.70      9.55 o 
  -3  -1   2       11.57        9.19      2.50 o 
  -2  -1   2     2281.12     1992.64     58.47 o 
  -1  -1   2      290.42      287.35      4.76 o 
   0  -1   2      574.91      560.47     14.13 o 
   1  -1   2     1216.86     1136.02     18.84 o 
   2  -1   2     1005.99      932.57     15.19 o 
   3  -1   2     1162.99     1155.89     23.28 o 
   4  -1   2        8.67        8.24      1.77 o 
   5  -1   2        0.38        0.69      1.40 o 
   6  -1   2        2.69        1.94      2.04 o 
   7  -1   2       19.57       30.70      6.07 o 
   8  -1   2        5.59        5.39      5.77 o 
  -9   0   2        2.06       -0.07      3.37 o 
  -8   0   2        1.43        6.41      4.69 o 
  -7   0   2        0.04       -2.09      2.09 o 
  -6   0   2       19.28       20.21      4.49 o 
  -5   0   2      172.58      222.02     13.92 o 
  -4   0   2     1841.67     2075.16     77.48 o 
  -3   0   2      435.55      399.41     22.40 o 
  -2   0   2       65.82       54.31      3.39 o 
  -1   0   2      954.37      823.50     16.71 o 
   1   0   2      275.15      215.21      4.91 o 
   2   0   2     1599.35     1441.57     20.50 o 
   3   0   2      274.59      256.80      6.75 o 
   4   0   2      252.55      268.32      6.77 o 
   5   0   2      177.90      206.14      8.22 o 
   6   0   2       48.75       72.87      7.16 o 
   7   0   2       35.74       50.76      7.88 o 
   8   0   2       10.28        9.43      7.15 o 
   9   0   2        0.72        0.52      2.69 o 
  -8   1   2        3.37        4.56      4.40 o 
  -7   1   2        3.41        0.51      3.90 o 
  -6   1   2        0.23        1.95      3.17 o 
  -5   1   2       59.01       73.41      7.71 o 
  -4   1   2      198.46      250.96     22.61 o 
  -3   1   2       62.41       58.65      5.59 o 
  -2   1   2     1664.80     1603.40     35.39 o 
  -1   1   2       56.80       48.43      2.82 o 
   0   1   2    12239.79    14281.62    431.51 o 
   1   1   2      777.82      745.74     24.78 o 
   2   1   2       88.02       78.10      2.23 o 
   3   1   2        0.79        0.37      0.61 o 
   4   1   2        0.96        0.68      1.03 o 
   5   1   2       94.03      104.20      5.15 o 
   6   1   2       45.97       46.64      4.41 o 
   7   1   2       35.84       48.26      5.42 o 
   8   1   2        8.92        6.48      5.51 o 
   9   1   2        5.16       -0.48      6.48 o 
  -8   2   2        5.75       21.45      7.11 o 
  -7   2   2        1.17        1.54      3.24 o 
  -6   2   2        0.69       -1.79      3.32 o 
  -5   2   2        9.62        8.01      5.30 o 
  -4   2   2      296.37      330.37     32.87 o 
  -3   2   2      615.98      676.75     39.38 o 
  -2   2   2      423.74      440.50     13.64 o 
  -1   2   2       31.23       28.58      3.90 o 
   0   2   2     1400.98     1498.22     31.90 o 
   1   2   2     1150.64     1062.15     55.03 o 
   2   2   2      247.97      254.83      5.66 o 
   3   2   2       79.02       76.33      2.69 o 
   4   2   2      906.99      948.02     20.21 o 
   5   2   2      103.99      116.41      8.03 o 
   6   2   2       48.12       99.62     13.89 o 
   7   2   2        0.10        0.77      1.42 o 
   8   2   2        0.13       -0.40      1.07 o 
   9   2   2        2.79        2.80      3.94 o 
  -7   3   2        0.15        4.89      6.71 o 
  -6   3   2       15.86       18.82      8.02 o 
  -5   3   2       90.49      107.63     37.34 o 
  -4   3   2      417.10      466.87     45.87 o 
  -3   3   2       38.01       34.04      8.23 o 
  -2   3   2       10.21       16.29      7.14 o 
  -1   3   2      191.26      234.53      9.90 o 
   0   3   2     1640.95     1701.45     59.20 o 
   1   3   2     7407.22     8541.92    243.04 o 
   2   3   2       34.42       40.77      4.45 o 
   3   3   2        0.34       -0.76      1.04 o 
   4   3   2      101.61       99.39      3.19 o 
   5   3   2      141.40      130.43      8.29 o 
   6   3   2       52.46       56.41      5.04 o 
   7   3   2        6.91        4.44      3.28 o 
   8   3   2       21.94       21.32      5.78 o 
   9   3   2        2.36        4.30      4.08 o 
  -7   4   2        1.24        1.53      4.68 o 
  -6   4   2        0.65        5.56      4.21 o 
  -5   4   2       38.16       38.89      6.82 o 
  -4   4   2       14.95       11.41      4.99 o 
  -3   4   2       29.77       22.34      4.98 o 
  -2   4   2      187.67      203.78     11.78 o 
  -1   4   2      244.34      294.23     13.26 o 
   0   4   2     1425.83     1488.16     52.32 o 
   1   4   2      514.49      469.17     13.03 o 
   2   4   2        5.98        1.95      1.63 o 
   3   4   2      319.14      356.87     12.68 o 
   4   4   2      177.11      181.05      7.76 o 
   5   4   2     1054.12     1066.58     40.32 o 
   6   4   2       51.73       73.38      8.33 o 
   7   4   2       11.68       16.16      5.23 o 
   8   4   2        1.94        6.38      6.14 o 
   9   4   2        0.41        4.42      4.73 o 
  -6   5   2        2.12        3.64      6.73 o 
  -5   5   2        2.66        7.42      4.82 o 
  -4   5   2       21.21       21.31      5.77 o 
  -3   5   2        3.43        3.46      3.47 o 
  -2   5   2        0.20        1.84      4.10 o 
  -1   5   2       60.18       68.70      5.67 o 
   0   5   2       14.69       16.95      3.97 o 
   1   5   2      125.77      134.22      9.57 o 
   2   5   2      410.07      434.31     13.44 o 
   3   5   2      117.00      129.77      7.32 o 
   4   5   2       81.75       90.32      6.45 o 
   5   5   2       73.34       74.77      7.21 o 
   6   5   2       14.29       16.38      5.48 o 
   7   5   2        0.18        4.36      6.96 o 
   8   5   2       10.14        7.41      4.14 o 
   9   5   2       18.04       16.34      9.84 o 
  -5   6   2        5.02        3.99      4.23 o 
  -4   6   2        0.41       -1.12      3.54 o 
  -3   6   2      128.46      141.79     18.05 o 
  -2   6   2       28.47       26.83      8.38 o 
  -1   6   2        2.66        1.86      3.17 o 
   0   6   2       79.63      103.21     12.00 o 
   1   6   2        3.94        6.28      4.36 o 
   2   6   2       59.13       59.18      6.27 o 
   3   6   2       40.14       52.86      6.41 o 
   4   6   2       16.13       21.89      3.86 o 
   5   6   2       22.32       35.66      5.66 o 
   6   6   2       57.48       62.63     15.25 o 
   7   6   2       35.40       39.08      8.68 o 
   8   6   2        0.70        3.25      3.60 o 
   9   6   2        0.34        1.49      4.37 o 
  -4   7   2        5.41        5.52      8.09 o 
  -3   7   2       15.89       21.39      6.61 o 
  -2   7   2       98.86      108.89     15.64 o 
  -1   7   2       79.76       70.12      9.86 o 
   0   7   2       14.27       12.06      4.30 o 
   1   7   2      312.35      302.98     15.79 o 
   2   7   2       75.66       68.81      8.19 o 
   3   7   2       26.14       27.75      5.78 o 
   4   7   2       60.12       57.58     10.06 o 
   5   7   2        5.06        7.32      4.39 o 
   6   7   2       32.53       24.92     20.89 o 
   7   7   2       24.67       30.15      9.26 o 
   8   7   2        8.38        7.83     11.17 o 
  -3   8   2        5.87       10.35      7.39 o 
  -2   8   2        8.13       16.53     10.59 o 
  -1   8   2       28.80        8.60     11.52 o 
   0   8   2       69.25       28.61     27.40 o 
   1   8   2       34.53        1.18      2.99 o 
   2   8   2       46.93       23.56     21.87 o 
   3   8   2       56.36       61.57      8.53 o 
   4   8   2       23.74       32.56      9.89 o 
   5   8   2      106.79      124.24     11.94 o 
   6   8   2       17.73       12.78      5.93 o 
   7   8   2        4.02        0.98      7.65 o 
  -1   9   2       34.25       29.09     12.47 o 
   0   9   2        0.62        0.24      3.29 o 
   1   9   2       18.77        3.34      6.63 o 
   2   9   2        0.21       -0.79      4.94 o 
   3   9   2       13.53       20.47      6.14 o 
   4   9   2       60.59       78.37     11.62 o 
   5   9   2       18.91       29.01     11.28 o 
   6   9   2        2.50        3.24      4.70 o 
  -5  -9   3       14.81       18.80      6.20 o 
  -4  -9   3        7.59        8.27      3.13 o 
  -3  -9   3        0.43        3.33      3.58 o 
  -2  -9   3        0.31        0.58      2.12 o 
  -1  -9   3       43.01       50.70      7.77 o 
   0  -9   3       12.58       13.56      7.26 o 
  -7  -8   3       12.19        8.51      7.93 o 
  -6  -8   3       43.56       42.27     18.04 o 
  -5  -8   3       44.78       36.99      7.89 o 
  -4  -8   3       88.67       90.08     10.83 o 
  -3  -8   3       62.86       65.72      6.83 o 
  -2  -8   3       47.51       49.21      6.66 o 
  -1  -8   3       69.26       65.59      6.37 o 
   0  -8   3       74.90       73.43      7.22 o 
   1  -8   3        3.42        2.78      4.61 o 
   2  -8   3        3.01       -0.31      2.04 o 
  -8  -7   3       51.14       44.36     12.18 o 
  -7  -7   3        3.53        5.02      9.44 o 
  -6  -7   3       16.79       13.40     11.50 o 
  -5  -7   3        2.67        0.48      1.53 o 
  -4  -7   3        0.53        1.33      2.18 o 
  -3  -7   3      126.11      144.00      7.85 o 
  -2  -7   3       97.27      106.61      7.35 o 
  -1  -7   3      150.24      144.59      8.45 o 
   0  -7   3      241.33      248.82     13.26 o 
   1  -7   3       75.27       67.24      7.79 o 
   2  -7   3       24.09       10.40      9.26 o 
   3  -7   3       10.32        8.62      6.24 o 
   4  -7   3       35.05       34.55     17.75 o 
  -8  -6   3        8.99        5.16      5.67 o 
  -7  -6   3        0.11        0.66      3.52 o 
  -6  -6   3        0.89        3.56      7.17 o 
  -5  -6   3       46.05       42.57     12.98 o 
  -4  -6   3      615.99      637.45     32.05 o 
  -3  -6   3       56.94       66.85      3.92 o 
  -2  -6   3      193.87      180.33      8.17 o 
  -1  -6   3      151.73      149.73      8.85 o 
   0  -6   3        0.26       -0.11      2.05 o 
   1  -6   3      239.06      260.93     11.62 o 
   2  -6   3       33.19       43.28      7.83 o 
   3  -6   3       27.39       24.92      7.93 o 
   4  -6   3       30.64       44.91     20.12 o 
   5  -6   3       14.83       15.55      7.48 o 
  -8  -5   3       20.87       18.16      5.87 o 
  -7  -5   3       99.00      119.37     14.88 o 
  -6  -5   3        1.72        4.81      4.29 o 
  -5  -5   3       17.28       13.41      4.95 o 
  -4  -5   3      194.16      192.11     12.32 o 
  -3  -5   3       36.32       35.65      3.54 o 
  -2  -5   3       49.73       44.14      3.81 o 
  -1  -5   3      153.95      140.67      8.49 o 
   0  -5   3     1101.53     1083.82     25.21 o 
   1  -5   3      212.38      223.25      7.51 o 
   2  -5   3      120.79      122.38     18.28 o 
   3  -5   3      123.25      132.05     10.99 o 
   4  -5   3        0.67       -0.32      3.14 o 
   5  -5   3       56.53       76.07     18.79 o 
   6  -5   3       10.10       10.65      6.31 o 
  -9  -4   3        1.52        0.96      4.49 o 
  -8  -4   3        5.28        8.06      5.87 o 
  -7  -4   3       11.34       12.98      4.29 o 
  -6  -4   3        0.09        0.20      2.75 o 
  -5  -4   3        2.37        2.60      3.04 o 
  -4  -4   3      306.99      316.16     14.41 o 
  -3  -4   3     1886.14     1984.14     38.88 o 
  -2  -4   3      184.04      163.02      5.23 o 
  -1  -4   3       64.18       64.84      4.13 o 
   0  -4   3      544.11      557.93     11.54 o 
   1  -4   3      113.43       92.86      4.25 o 
   2  -4   3      218.87      202.00     20.36 o 
   3  -4   3      179.55      172.88      9.30 o 
   4  -4   3      194.97      222.08     18.38 o 
   5  -4   3       64.13       94.67     19.93 o 
   6  -4   3        2.35        0.96      2.39 o 
   7  -4   3        7.10        3.28      3.32 o 
  -9  -3   3        1.69        1.16      5.58 o 
  -8  -3   3        9.21        8.45      7.23 o 
  -7  -3   3       24.89       28.55      6.87 o 
  -6  -3   3       34.47       34.61      6.82 o 
  -5  -3   3        1.77        0.06      3.27 o 
  -4  -3   3       39.35       29.87      6.68 o 
  -3  -3   3      175.23      148.30      7.20 o 
  -2  -3   3       30.86       29.33      2.10 o 
  -1  -3   3      245.74      277.57     10.09 o 
   0  -3   3      916.71      855.21     19.41 o 
   1  -3   3     2067.91     2103.52     40.58 o 
   2  -3   3      186.22      143.01     11.54 o 
   3  -3   3       87.98       76.46      9.31 o 
   4  -3   3       83.60       92.21     10.81 o 
   5  -3   3        8.85       15.02      4.84 o 
   6  -3   3       25.26       36.48     11.86 o 
   7  -3   3       17.55       21.14     11.30 o 
  -9  -2   3        0.11       -2.83     10.86 o 
  -8  -2   3       23.07       28.41     17.75 o 
  -7  -2   3        2.78        2.99      1.25 o 
  -6  -2   3       34.45       45.71      4.92 o 
  -5  -2   3       16.26       15.49      8.00 o 
  -4  -2   3       99.49       91.46      6.71 o 
  -3  -2   3     1018.90      956.42     18.22 o 
  -2  -2   3      950.19      928.76     14.96 o 
  -1  -2   3      114.68       99.94      2.64 o 
   0  -2   3     2619.44     2608.33     39.70 o 
   1  -2   3        5.90        7.63      1.69 o 
   2  -2   3       39.07       34.57      2.23 o 
   3  -2   3       15.79       16.23      2.54 o 
   4  -2   3      368.86      411.82     11.11 o 
   5  -2   3       79.05       93.44     11.43 o 
   6  -2   3        1.11        0.56      2.49 o 
   7  -2   3        4.21       10.72      3.95 o 
   8  -2   3        2.50        3.43      3.84 o 
  -9  -1   3        2.11        0.08      3.53 o 
  -8  -1   3        0.02        2.04      6.78 o 
  -7  -1   3       35.59       58.70     10.21 o 
  -6  -1   3        5.90        9.01      9.26 o 
  -5  -1   3       11.78       15.71      8.25 o 
  -4  -1   3      417.39      445.82     23.92 o 
  -3  -1   3       17.50        7.31      3.91 o 
  -2  -1   3     2670.35     2442.53     75.29 o 
  -1  -1   3      828.78      775.08     11.71 o 
   0  -1   3      292.40      315.36      6.56 o 
   1  -1   3     2047.36     1970.29     38.62 o 
   2  -1   3      857.14      808.03     13.69 o 
   3  -1   3      727.05      715.43     14.41 o 
   4  -1   3      108.04      105.27      4.75 o 
   5  -1   3        8.84        6.75      2.50 o 
   6  -1   3        0.09        0.58      1.39 o 
   7  -1   3        0.53        2.33      2.83 o 
   8  -1   3       34.87       53.29     14.12 o 
  -8   0   3        0.35        1.61      3.82 o 
  -7   0   3       12.77       20.40      7.86 o 
  -6   0   3       37.53       56.44      9.48 o 
  -5   0   3       54.41       65.84      6.81 o 
  -4   0   3        3.43        3.75      2.00 o 
  -3   0   3      422.89      403.45     16.83 o 
  -2   0   3      415.97      364.87      9.11 o 
  -1   0   3       45.97       45.44      2.89 o 
   0   0   3      892.66      792.92     10.63 o 
   1   0   3        4.62        7.45      0.94 o 
   2   0   3     2611.26     2433.06     40.92 o 
   3   0   3     2114.48     2101.00     33.01 o 
   4   0   3      411.94      416.28     15.12 o 
   5   0   3       96.33       97.00      3.91 o 
   6   0   3       12.78       13.79      6.68 o 
   7   0   3       41.79       49.48      8.16 o 
   8   0   3        3.03        3.44      4.13 o 
   9   0   3        0.63        4.89      4.76 o 
  -8   1   3        1.68        0.46      2.11 o 
  -7   1   3        0.66        4.11      5.84 o 
  -6   1   3       22.57       34.32      6.83 o 
  -5   1   3       57.43       74.61     14.03 o 
  -4   1   3        5.75        9.20      3.14 o 
  -3   1   3      200.19      206.46     11.31 o 
  -2   1   3        2.59        0.09      2.13 o 
  -1   1   3       17.91       15.40      1.80 o 
   0   1   3       47.76       42.44      2.77 o 
   1   1   3        8.99        9.47      0.92 o 
   2   1   3      463.57      419.25      9.03 o 
   3   1   3      115.87       99.30      6.38 o 
   4   1   3       92.21       87.57      3.15 o 
   5   1   3       15.31       17.07      2.96 o 
   6   1   3       33.52       32.73      4.71 o 
   7   1   3       77.49       99.64      7.57 o 
   8   1   3       33.10       41.10     26.15 o 
   9   1   3        2.59        3.96      2.63 o 
  -8   2   3        0.71        1.98      3.10 o 
  -7   2   3        0.44        1.44      3.10 o 
  -6   2   3       17.81        8.82     11.33 o 
  -5   2   3      161.80      226.35     30.55 o 
  -4   2   3       65.28       65.12     10.80 o 
  -3   2   3       42.73       45.67      7.13 o 
  -2   2   3      239.52      247.36     11.97 o 
  -1   2   3      345.27      276.16      7.73 o 
   0   2   3      531.50      532.70     13.76 o 
   1   2   3      822.46      786.95     19.29 o 
   2   2   3        4.26        8.62      1.50 o 
   3   2   3       10.97        9.31      1.90 o 
   4   2   3      106.88      106.20     15.38 o 
   5   2   3        0.22       -0.69      0.69 o 
   6   2   3       14.66        8.48      2.76 o 
   7   2   3        1.55        2.63      1.74 o 
   8   2   3        7.57        3.99      2.24 o 
   9   2   3        6.20        8.39      5.35 o 
  -7   3   3        3.88        0.50      4.34 o 
  -6   3   3       10.77       17.19      7.95 o 
  -5   3   3       12.46       13.31      8.30 o 
  -4   3   3       80.38       81.99      7.31 o 
  -3   3   3        6.88       13.26      4.79 o 
  -2   3   3       96.94       89.52      9.07 o 
  -1   3   3     1263.90     1276.52     28.61 o 
   0   3   3      269.83      226.64      7.55 o 
   1   3   3     1917.40     1996.10     46.23 o 
   2   3   3      749.10      773.86     27.70 o 
   3   3   3      180.34      165.57      5.02 o 
   4   3   3      249.31      245.66      7.33 o 
   5   3   3      116.28      117.25      7.46 o 
   6   3   3       27.76       24.38      4.53 o 
   7   3   3        4.56        3.25      2.98 o 
   8   3   3       10.56       11.26      4.89 o 
   9   3   3        1.50        4.40      4.21 o 
  -7   4   3        7.80       14.93      6.21 o 
  -6   4   3        0.03       -0.08      2.10 o 
  -5   4   3        3.72        4.39      4.08 o 
  -4   4   3       67.23       73.03     18.08 o 
  -3   4   3       75.05       82.60     11.54 o 
  -2   4   3      113.46      124.97      8.60 o 
  -1   4   3        4.11        4.92      3.40 o 
   0   4   3      169.97      134.60      6.73 o 
   1   4   3        0.51        8.39      2.42 o 
   2   4   3      254.52      277.79     10.06 o 
   3   4   3      796.62      849.24     19.48 o 
   4   4   3        8.31        8.36      2.15 o 
   5   4   3      336.42      351.74     10.32 o 
   6   4   3      110.35      109.63     14.35 o 
   7   4   3       11.15       11.45      3.71 o 
   8   4   3       14.37       21.95      8.50 o 
   9   4   3        6.46        1.95      5.42 o 
  -6   5   3        2.47        4.65      7.44 o 
  -5   5   3        2.48        7.24      6.88 o 
  -4   5   3       12.35       16.80      4.55 o 
  -3   5   3      135.80      142.72     14.15 o 
  -2   5   3        0.58        1.07      3.42 o 
  -1   5   3        1.39        3.03      3.89 o 
   0   5   3      187.21      221.80     13.23 o 
   1   5   3      333.29      389.84     13.40 o 
   2   5   3      281.44      316.93      9.59 o 
   3   5   3       16.61       18.39      3.57 o 
   4   5   3        8.75        7.35      3.03 o 
   5   5   3        2.06        0.05      1.59 o 
   6   5   3       82.84       52.99     22.00 o 
   7   5   3       86.96       91.00     16.30 o 
   8   5   3        0.70        6.62      5.24 o 
   9   5   3        5.32        8.66      5.86 o 
  -5   6   3       23.64       26.58     13.24 o 
  -4   6   3        7.79        8.13      5.31 o 
  -3   6   3        0.84       -0.37      5.45 o 
  -2   6   3       13.43       15.75      7.51 o 
  -1   6   3       29.52       29.37      8.36 o 
   0   6   3      145.04      134.44      8.50 o 
   1   6   3      436.82      427.63     18.51 o 
   2   6   3       85.46       84.74      7.13 o 
   3   6   3        0.67        0.66      2.13 o 
   4   6   3       18.01       31.75      5.03 o 
   5   6   3       77.11       92.47      8.18 o 
   6   6   3       61.58       50.16     10.63 o 
   7   6   3        3.16        7.66      5.40 o 
   8   6   3        0.98        3.19      4.39 o 
   9   6   3        0.25       -2.66      4.68 o 
  -4   7   3        4.09        3.16      7.08 o 
  -3   7   3        1.84        3.41      4.03 o 
  -2   7   3       23.95       25.32     10.05 o 
  -1   7   3      127.34      116.96     11.23 o 
   0   7   3       62.81       51.85     10.79 o 
   1   7   3       25.15       23.39      6.14 o 
   2   7   3       38.99       35.53      5.30 o 
   3   7   3       54.72       54.82      7.08 o 
   4   7   3       87.96       97.31     11.65 o 
   5   7   3      137.03      147.86     11.08 o 
   6   7   3       81.14       48.88     29.74 o 
   7   7   3        3.81        0.00      3.87 o 
   8   7   3        1.43        0.72      4.11 o 
  -2   8   3       18.02       16.64      8.32 o 
  -1   8   3       53.78       23.86     24.31 o 
   0   8   3       18.09        0.23      3.88 o 
   1   8   3        5.97        0.61      3.00 o 
   2   8   3        6.76       -0.64      3.22 o 
   3   8   3       77.65       75.60     12.57 o 
   4   8   3       38.36       46.16      6.68 o 
   5   8   3        7.91       14.76      8.11 o 
   6   8   3       11.14       11.40      5.81 o 
   7   8   3       10.36       13.90      8.00 o 
  -1   9   3        3.81        3.78      5.45 o 
   0   9   3       14.55       -0.09      3.22 o 
   1   9   3        0.37       -0.05      2.20 o 
   2   9   3       16.11        0.25      4.23 o 
   3   9   3       39.22       52.18      9.35 o 
   4   9   3        8.82       17.54      5.83 o 
   5   9   3        4.51        9.75      6.18 o 
   6   9   3        0.91        4.50      4.41 o 
  -4  -9   4        0.77       -0.22      1.93 o 
  -3  -9   4        7.42        8.48      3.97 o 
  -2  -9   4       21.66       22.19      5.73 o 
  -1  -9   4        2.52        0.19      2.63 o 
   0  -9   4       51.62       59.94     11.43 o 
  -6  -8   4       29.84       31.31     16.47 o 
  -5  -8   4       79.81       60.42     54.11 o 
  -4  -8   4       44.66       31.55      9.33 o 
  -3  -8   4       23.06       21.42      4.21 o 
  -2  -8   4       24.07       25.64      6.53 o 
  -1  -8   4       28.48       28.00      4.39 o 
   0  -8   4        5.80        5.46      4.71 o 
   1  -8   4       31.73       29.66      9.02 o 
   2  -8   4       10.95        5.55      4.24 o 
  -7  -7   4        2.39        4.08      9.10 o 
  -6  -7   4        4.19       10.11      6.14 o 
  -5  -7   4       59.38       47.49     15.93 o 
  -4  -7   4       39.23       37.58      5.00 o 
  -3  -7   4       11.14       12.26      2.69 o 
  -2  -7   4       61.39       72.72      7.53 o 
  -1  -7   4      233.44      252.42     15.93 o 
   0  -7   4      210.65      215.24     13.64 o 
   1  -7   4       26.51       24.71      5.18 o 
   2  -7   4        4.88        4.90      3.69 o 
   3  -7   4        2.19        1.40      3.57 o 
   4  -7   4        5.21        2.17      2.86 o 
  -8  -6   4        0.05       -0.51      4.72 o 
  -7  -6   4       14.34       17.26      5.44 o 
  -6  -6   4       99.48      117.27     19.60 o 
  -5  -6   4       57.71       72.33     14.45 o 
  -4  -6   4        1.84        1.82      1.56 o 
  -3  -6   4      111.54      105.99      6.71 o 
  -2  -6   4        2.01        1.24      1.56 o 
  -1  -6   4      206.95      234.02     15.46 o 
   0  -6   4      113.62      112.20      7.44 o 
   1  -6   4       62.32       54.18      9.77 o 
   2  -6   4        1.15        1.13      2.45 o 
   3  -6   4       19.15       20.29      6.00 o 
   4  -6   4       59.59       60.87     11.19 o 
   5  -6   4        8.15       10.81      5.29 o 
  -8  -5   4        1.12       -1.84      3.41 o 
  -7  -5   4       20.67       18.38      6.66 o 
  -6  -5   4       53.07       60.15      8.98 o 
  -5  -5   4        3.65        4.85      3.91 o 
  -4  -5   4       38.06       32.30      3.36 o 
  -3  -5   4       60.60       60.62      4.57 o 
  -2  -5   4      462.72      450.90     24.22 o 
  -1  -5   4      486.64      501.08     15.30 o 
   0  -5   4       12.93       11.64      3.48 o 
   1  -5   4       98.20       95.12      5.22 o 
   2  -5   4        7.40        4.12      2.48 o 
   3  -5   4       34.73       41.22      5.90 o 
   4  -5   4       48.71       56.53     10.39 o 
   5  -5   4       47.18       14.19     15.39 o 
   6  -5   4        0.04        1.41      3.90 o 
  -9  -4   4        0.17        1.12      5.48 o 
  -8  -4   4        0.51        0.48      3.82 o 
  -7  -4   4        5.98        3.89      3.29 o 
  -6  -4   4       65.21       65.97      7.71 o 
  -5  -4   4      307.80      340.41     17.79 o 
  -4  -4   4        1.90        2.67      2.71 o 
  -3  -4   4      270.06      259.66      8.21 o 
  -2  -4   4      649.54      665.25     13.85 o 
  -1  -4   4       60.77       56.95      3.37 o 
   0  -4   4      527.97      520.67     19.89 o 
   1  -4   4      109.33       87.22      5.72 o 
   2  -4   4      248.85      239.23      8.98 o 
   3  -4   4      244.14      269.10     10.61 o 
   4  -4   4       11.21        9.32      3.30 o 
   5  -4   4        0.46       -1.04      2.65 o 
   6  -4   4        2.29        1.89      2.89 o 
   7  -4   4        0.67       -0.09      2.23 o 
  -9  -3   4        0.01        0.72      5.04 o 
  -8  -3   4       11.31       13.40      8.24 o 
  -7  -3   4       23.73       15.13      7.53 o 
  -6  -3   4       10.73       13.80      5.77 o 
  -5  -3   4       23.57       19.24      3.39 o 
  -4  -3   4      121.92      113.83      3.76 o 
  -3  -3   4        1.51        1.83      1.20 o 
  -2  -3   4     1110.07     1154.17     17.91 o 
  -1  -3   4     3032.60     3281.74     64.93 o 
   0  -3   4        0.41        4.30      1.15 o 
   1  -3   4       71.90       63.77      3.37 o 
   2  -3   4      257.47      258.01      7.42 o 
   3  -3   4       19.72       17.30      2.89 o 
   4  -3   4      200.98      195.06     19.28 o 
   5  -3   4       50.07       66.34     12.51 o 
   6  -3   4       26.93       36.01      8.15 o 
   7  -3   4       11.86        9.25      6.06 o 
  -9  -2   4        0.15        2.12      4.13 o 
  -8  -2   4        6.78       12.72      8.88 o 
  -7  -2   4       33.97       47.77      5.13 o 
  -6  -2   4       49.91       82.15     11.28 o 
  -5  -2   4        5.31        4.41      1.12 o 
  -4  -2   4       77.40       69.61      9.67 o 
  -3  -2   4      332.45      321.02      6.24 o 
  -2  -2   4      148.89      143.30      5.65 o 
  -1  -2   4        0.55        2.77      1.05 o 
   0  -2   4     1883.45     1983.24     38.20 o 
   1  -2   4      527.80      562.59     12.48 o 
   2  -2   4     1246.22     1293.28     24.21 o 
   3  -2   4     1193.26     1180.43     24.89 o 
   4  -2   4       20.61       20.04      3.81 o 
   5  -2   4        0.78        1.38      1.96 o 
   6  -2   4        4.43        7.03      2.51 o 
   7  -2   4        1.03        1.03      2.15 o 
   8  -2   4        5.62        6.80      4.50 o 
  -9  -1   4        2.53        5.86      7.31 o 
  -8  -1   4        0.04       -7.07     11.46 o 
  -7  -1   4       16.47        4.42      9.75 o 
  -6  -1   4       51.56       80.41     17.44 o 
  -5  -1   4        3.82        6.85      4.21 o 
  -4  -1   4      228.97      248.96     13.14 o 
  -3  -1   4      383.85      393.24     14.80 o 
  -2  -1   4     2899.44     2756.69     63.48 o 
  -1  -1   4     1516.95     1393.52     27.34 o 
   0  -1   4       52.54       57.65      1.50 o 
   1  -1   4      400.75      381.87      5.38 o 
   2  -1   4       23.48       23.65      1.81 o 
   3  -1   4      212.75      208.48      5.60 o 
   4  -1   4       35.77       25.08      3.04 o 
   5  -1   4       28.23       24.76      3.73 o 
   6  -1   4      106.79      126.49     22.18 o 
   7  -1   4       52.52       50.47     10.99 o 
   8  -1   4        1.89        3.42      3.35 o 
  -8   0   4        1.13        3.19      2.81 o 
  -7   0   4        3.22        3.17      5.13 o 
  -6   0   4        4.95        3.09      3.90 o 
  -5   0   4       31.89       39.77      5.78 o 
  -4   0   4        4.91        3.39      2.31 o 
  -3   0   4      155.59      152.04      6.49 o 
  -2   0   4      820.74      785.51     17.48 o 
  -1   0   4      505.18      458.92     14.08 o 
   0   0   4      891.61      819.04     17.29 o 
   1   0   4       68.49       58.43      3.11 o 
   2   0   4     2807.73     2655.99     47.56 o 
   3   0   4     1744.33     1711.07     27.36 o 
   4   0   4      211.20      201.92      5.92 o 
   5   0   4       66.95       75.00      6.50 o 
   6   0   4        0.35       -1.07      2.66 o 
   7   0   4       20.79       23.41      7.53 o 
   8   0   4        1.76       -1.11      3.12 o 
   9   0   4        0.02       -0.20      2.01 o 
  -8   1   4        5.87        4.43      6.13 o 
  -7   1   4        0.35        3.59      5.94 o 
  -6   1   4        7.43       14.12      4.44 o 
  -5   1   4       91.74      134.45      8.51 o 
  -4   1   4       21.14       21.87      4.82 o 
  -3   1   4       13.28       19.39      3.36 o 
  -2   1   4        6.07        4.19      1.64 o 
  -1   1   4      110.17       96.81      3.05 o 
   0   1   4      109.30       98.75      3.04 o 
   1   1   4      455.13      395.76      7.69 o 
   2   1   4       74.98       70.51      3.67 o 
   3   1   4      757.35      705.75     13.19 o 
   4   1   4      480.40      476.40     13.51 o 
   5   1   4       52.56       58.64      5.12 o 
   6   1   4       61.37       59.15      6.18 o 
   7   1   4       33.15       35.81      7.23 o 
   8   1   4       11.67       13.50      3.15 o 
   9   1   4        5.09        8.63      6.54 o 
  -8   2   4        4.03        8.57      8.68 o 
  -7   2   4        6.94        8.49      5.27 o 
  -6   2   4        4.16        3.14      3.70 o 
  -5   2   4       13.35       14.79      6.75 o 
  -4   2   4      281.49      342.18     41.47 o 
  -3   2   4      155.11      157.36      9.28 o 
  -2   2   4      370.56      362.48     10.75 o 
  -1   2   4      999.88      945.71     19.88 o 
   0   2   4      576.18      599.65     13.29 o 
   1   2   4       14.12       10.89      2.07 o 
   2   2   4       12.64        9.32      1.88 o 
   3   2   4      125.25      103.66      4.68 o 
   4   2   4      516.18      495.87     26.98 o 
   5   2   4       27.17       26.87      3.69 o 
   6   2   4        5.08        4.13      1.63 o 
   7   2   4       24.33       20.93      3.20 o 
   8   2   4       15.29       10.72      3.70 o 
   9   2   4       10.01        8.31      6.03 o 
  -7   3   4        0.05        0.89      4.11 o 
  -6   3   4        0.03        2.03      3.66 o 
  -5   3   4        2.45       -0.69      3.57 o 
  -4   3   4      161.12      183.46     14.47 o 
  -3   3   4      290.32      333.34     18.36 o 
  -2   3   4       20.13       17.50      4.97 o 
  -1   3   4      197.86      180.01      6.11 o 
   0   3   4     1315.01     1435.76     33.64 o 
   1   3   4     1272.95     1178.72     48.77 o 
   2   3   4     1203.43     1150.60     47.77 o 
   3   3   4      651.96      691.86     17.81 o 
   4   3   4        0.93       -0.38      1.19 o 
   5   3   4       14.48       14.95      2.41 o 
   6   3   4       10.46        6.20      1.60 o 
   7   3   4        7.07        4.27      4.43 o 
   8   3   4       25.19       22.69      8.37 o 
   9   3   4        0.12        1.76      4.33 o 
  -6   4   4        0.03        3.06      3.64 o 
  -5   4   4       11.12       14.26      4.44 o 
  -4   4   4       56.52       62.37     12.79 o 
  -3   4   4        8.89       12.71      3.60 o 
  -2   4   4        1.19        1.95      2.47 o 
  -1   4   4      173.02      185.68      8.43 o 
   0   4   4      201.27      200.60     11.36 o 
   1   4   4     1273.45     1291.99     29.43 o 
   2   4   4      122.04      120.89      5.39 o 
   3   4   4      321.19      298.38     14.95 o 
   4   4   4      254.89      259.54     11.28 o 
   5   4   4      185.55      181.85      6.89 o 
   6   4   4      112.45      121.18      5.71 o 
   7   4   4       36.56       32.13      7.79 o 
   8   4   4        6.91        7.77      4.57 o 
   9   4   4        4.26        6.53      7.27 o 
  -6   5   4        0.98       11.90      9.55 o 
  -5   5   4       37.22       48.77     11.81 o 
  -4   5   4       28.25       31.59      5.62 o 
  -3   5   4       32.59       35.11      8.63 o 
  -2   5   4        0.33        3.33      2.68 o 
  -1   5   4        2.28        0.95      2.64 o 
   0   5   4       55.49       73.78      5.49 o 
   1   5   4       83.32       89.50      6.67 o 
   2   5   4      114.06      128.61      8.91 o 
   3   5   4      148.30      162.76      7.77 o 
   4   5   4        0.61        2.07      2.96 o 
   5   5   4      153.98      156.85      6.86 o 
   6   5   4       28.74       25.54      3.40 o 
   7   5   4       39.73       44.66      8.11 o 
   8   5   4        6.79        7.23      4.94 o 
   9   5   4        2.55        3.62      4.92 o 
  -5   6   4        0.47       -3.58      5.18 o 
  -4   6   4        4.08        3.72      3.73 o 
  -3   6   4       26.42       27.38      9.61 o 
  -2   6   4       71.07       65.57      8.56 o 
  -1   6   4      194.54      193.95     12.32 o 
   0   6   4      105.20      110.08      7.89 o 
   1   6   4      149.47      192.90     14.27 o 
   2   6   4      129.32      160.96     12.13 o 
   3   6   4        7.30       10.04      5.07 o 
   4   6   4        1.11        2.38      2.79 o 
   5   6   4        6.74        8.14      5.08 o 
   6   6   4       35.72       28.67      4.59 o 
   7   6   4        0.15        0.87      5.48 o 
   8   6   4        0.39       -0.37      2.40 o 
   9   6   4        4.74        2.80      5.02 o 
  -4   7   4       11.20       12.74      7.19 o 
  -3   7   4       19.10       11.12      8.89 o 
  -2   7   4       20.49       19.74      6.80 o 
  -1   7   4        0.91       -0.34      2.59 o 
   0   7   4        0.93       -0.67      4.03 o 
   1   7   4      156.93      164.19     10.36 o 
   2   7   4      366.38      341.58     28.31 o 
   3   7   4      310.49      324.36     25.29 o 
   4   7   4       76.16       82.16      6.92 o 
   5   7   4        9.83       14.75      4.29 o 
   6   7   4       44.73       27.16     11.85 o 
   7   7   4       26.94       36.02      9.44 o 
   8   7   4        1.67       -0.01      2.68 o 
  -2   8   4        2.14        4.46      5.32 o 
  -1   8   4        3.60        5.16      7.17 o 
   0   8   4        9.19       -0.08      2.30 o 
   1   8   4       13.00        1.35      4.90 o 
   2   8   4       45.51       53.50      7.13 o 
   3   8   4        5.52        6.35      7.90 o 
   4   8   4        7.32        9.66      5.37 o 
   5   8   4       19.67       26.79      6.96 o 
   6   8   4       69.89       86.98      9.09 o 
   7   8   4       71.88       83.18     14.07 o 
   0   9   4        4.31        0.50      3.79 o 
   1   9   4        6.60        0.81      3.23 o 
   2   9   4        6.51       -0.18      2.47 o 
   4   9   4        1.90        5.17      5.60 o 
   5   9   4        0.10       -0.94      3.54 o 
   6   9   4        5.87        9.12      5.17 o 
  -4  -9   5       10.98        9.04      4.45 o 
  -3  -9   5        5.18        7.95      4.47 o 
  -2  -9   5      103.92      114.01     12.61 o 
  -1  -9   5       58.89       70.24      8.76 o 
  -6  -8   5       29.02       27.87     15.89 o 
  -5  -8   5       48.72       46.71     17.59 o 
  -4  -8   5       11.66       12.26      3.99 o 
  -3  -8   5        2.09        3.04      2.36 o 
  -2  -8   5        0.17        1.49      2.78 o 
  -1  -8   5       64.84       63.82      6.49 o 
   0  -8   5       59.94       57.55      7.92 o 
   1  -8   5       17.66       26.85      8.48 o 
   2  -8   5       85.71      101.76     11.74 o 
  -7  -7   5        1.35        3.84      9.06 o 
  -6  -7   5       18.12       17.23      7.22 o 
  -5  -7   5       38.75       56.70      9.99 o 
  -4  -7   5       17.08       14.43      4.05 o 
  -3  -7   5       11.94       11.53      4.09 o 
  -2  -7   5       69.71       81.17      6.42 o 
  -1  -7   5       95.92      105.19     11.38 o 
   0  -7   5       49.46       55.97      5.92 o 
   1  -7   5        2.61        1.65      2.44 o 
   2  -7   5        1.03       -1.86      2.82 o 
   3  -7   5       26.99       17.36      9.10 o 
  -8  -6   5        4.97        6.06      8.03 o 
  -7  -6   5        4.39        7.26      5.26 o 
  -6  -6   5        9.50       12.02      9.85 o 
  -5  -6   5        6.07       12.48      8.81 o 
  -4  -6   5       44.79       48.86      6.89 o 
  -3  -6   5        1.62        2.46      1.55 o 
  -2  -6   5        0.20       -0.36      1.59 o 
  -1  -6   5      159.47      179.86     13.32 o 
   0  -6   5       87.76       97.83      8.32 o 
   1  -6   5       44.99       46.40      5.20 o 
   2  -6   5       23.84       25.45      5.32 o 
   3  -6   5        0.72        1.87      3.18 o 
   4  -6   5       10.35        6.85      4.96 o 
   5  -6   5        1.42       -1.13      2.69 o 
  -8  -5   5        6.54        4.11      4.94 o 
  -7  -5   5        1.48        3.31      5.62 o 
  -6  -5   5       14.49       15.44      4.44 o 
  -5  -5   5       67.52       73.31      8.96 o 
  -4  -5   5       85.72       88.46      8.35 o 
  -3  -5   5       90.96       95.45      4.96 o 
  -2  -5   5       29.21       31.17      2.80 o 
  -1  -5   5       18.53       22.49      3.16 o 
   0  -5   5      403.87      416.36     14.62 o 
   1  -5   5       63.29       61.83      4.97 o 
   2  -5   5        1.62        0.67      2.03 o 
   3  -5   5       53.82       70.48      7.77 o 
   4  -5   5       10.66       11.22      5.24 o 
   5  -5   5       25.94       29.30      8.52 o 
   6  -5   5        7.41        6.93      4.84 o 
  -8  -4   5       12.55        8.49      5.29 o 
  -7  -4   5       54.69       51.30     18.29 o 
  -6  -4   5        0.51        4.83      4.85 o 
  -5  -4   5       60.45       67.34      7.75 o 
  -4  -4   5      118.06      118.58      8.68 o 
  -3  -4   5       43.08       41.77      3.65 o 
  -2  -4   5      178.28      190.26      6.02 o 
  -1  -4   5       46.99       49.50      4.02 o 
   0  -4   5      395.91      399.11     12.67 o 
   1  -4   5      497.06      505.86     12.98 o 
   2  -4   5       35.04       31.32      4.22 o 
   3  -4   5        4.11        6.41      2.60 o 
   4  -4   5       91.27       87.64     12.90 o 
   5  -4   5       32.45       32.81      9.24 o 
   6  -4   5        9.71       10.06      3.85 o 
   7  -4   5        5.12        6.95      5.60 o 
  -8  -3   5        7.24        8.05      6.15 o 
  -7  -3   5        0.74        2.60      4.00 o 
  -6  -3   5        0.08        2.11      3.98 o 
  -5  -3   5        7.67        4.61      1.63 o 
  -4  -3   5       80.91       77.31      3.32 o 
  -3  -3   5      969.64      993.64     22.60 o 
  -2  -3   5       14.71       13.57      1.23 o 
  -1  -3   5      153.37      134.86      3.80 o 
   0  -3   5      249.88      243.92      6.54 o 
   1  -3   5       69.81       58.63      3.84 o 
   2  -3   5      222.29      221.83      8.85 o 
   3  -3   5        0.69        1.20      1.26 o 
   4  -3   5       48.03       44.96     11.69 o 
   5  -3   5      104.97      134.72     28.40 o 
   6  -3   5       13.21       14.04      4.42 o 
   7  -3   5        1.38        2.67      2.84 o 
  -8  -2   5        6.77        9.31      8.19 o 
  -7  -2   5       11.90        9.38      9.82 o 
  -6  -2   5       31.90       28.11      7.79 o 
  -5  -2   5       16.12       16.17      2.19 o 
  -4  -2   5       23.25       24.36      2.27 o 
  -3  -2   5       15.87       11.25      1.60 o 
  -2  -2   5        3.69        4.70      1.50 o 
  -1  -2   5       45.57       58.89      2.42 o 
   0  -2   5      258.23      248.70      6.54 o 
   1  -2   5     2066.71     2084.24     32.60 o 
   2  -2   5      133.62      125.08      4.15 o 
   3  -2   5        5.53        2.63      1.81 o 
   4  -2   5        4.11        2.33      2.19 o 
   5  -2   5       11.68       12.37      3.17 o 
   6  -2   5       40.98       45.81      8.99 o 
   7  -2   5        1.66        4.07      3.19 o 
   8  -2   5        1.04       -0.38      1.41 o 
  -8  -1   5        0.92        0.11      5.72 o 
  -7  -1   5       23.96       31.02     15.40 o 
  -6  -1   5       76.25      121.51     14.08 o 
  -5  -1   5       15.44       19.33      5.89 o 
  -4  -1   5      103.02       99.70     12.75 o 
  -3  -1   5      112.86      100.97      9.96 o 
  -2  -1   5     1291.59     1263.92     28.54 o 
  -1  -1   5     1291.55     1228.37     20.04 o 
   0  -1   5        7.12        9.26      1.24 o 
   1  -1   5       70.58       62.33      1.57 o 
   2  -1   5        1.78        2.19      0.85 o 
   3  -1   5       24.33       23.02      1.82 o 
   4  -1   5      175.70      160.40     20.81 o 
   5  -1   5      238.09      218.07     36.75 o 
   6  -1   5       40.52       17.84      6.10 o 
   7  -1   5        0.36        1.67      3.70 o 
   8  -1   5        0.02        1.58      3.34 o 
  -8   0   5        2.45        4.50      6.16 o 
  -7   0   5       14.35       23.73      8.47 o 
  -6   0   5        6.04        8.26      9.08 o 
  -5   0   5        4.97        6.94      3.05 o 
  -4   0   5       37.82       42.48      8.34 o 
  -3   0   5      303.92      327.23     10.43 o 
  -2   0   5     2465.57     2392.59     57.92 o 
  -1   0   5      540.76      482.66     10.47 o 
   0   0   5      795.20      732.67     13.58 o 
   1   0   5      125.08      139.02      6.28 o 
   2   0   5      749.80      737.46     14.14 o 
   3   0   5     1509.75     1572.01     30.84 o 
   4   0   5       27.11       28.49      3.15 o 
   5   0   5       28.36       29.17     11.93 o 
   6   0   5        1.01        3.46      3.29 o 
   7   0   5        9.14        8.10      4.86 o 
   8   0   5       20.41       24.68      4.48 o 
   9   0   5        6.57        6.99      5.71 o 
  -8   1   5        1.85       14.91      8.16 o 
  -7   1   5       14.09        9.78     12.34 o 
  -6   1   5        0.28        3.13      7.57 o 
  -5   1   5        2.33        5.22      3.04 o 
  -4   1   5       10.23       13.15      3.73 o 
  -3   1   5       29.12       30.93      3.86 o 
  -2   1   5      468.87      515.76     14.84 o 
  -1   1   5      313.93      305.61     10.89 o 
   0   1   5      467.39      459.33      9.40 o 
   1   1   5       15.12       11.37      1.06 o 
   2   1   5     1274.38     1232.71     23.58 o 
   3   1   5      822.50      781.80     12.54 o 
   4   1   5      490.19      466.19     10.41 o 
   5   1   5       22.49       23.85      3.53 o 
   6   1   5        3.10        2.64      2.76 o 
   7   1   5       71.11       76.19     21.05 o 
   8   1   5        7.10        6.59      4.85 o 
   9   1   5        2.61        3.11      2.49 o 
  -7   2   5        1.23        2.25      3.44 o 
  -6   2   5       31.19       46.16     15.20 o 
  -5   2   5        5.15        5.13      3.09 o 
  -4   2   5       97.94      119.05     12.27 o 
  -3   2   5      295.85      347.07     30.34 o 
  -2   2   5        2.52        3.24      1.79 o 
  -1   2   5      446.70      436.35     13.47 o 
   0   2   5       78.55       91.54      4.72 o 
   1   2   5      239.02      225.04      8.44 o 
   2   2   5      572.70      532.14     21.18 o 
   3   2   5      422.51      389.33      9.14 o 
   4   2   5       30.61       26.95      3.22 o 
   5   2   5        2.62        2.23      1.15 o 
   6   2   5        7.37        5.18      1.34 o 
   7   2   5       50.50       44.19      7.68 o 
   8   2   5       38.46       27.11      5.16 o 
   9   2   5        0.07        3.32      5.58 o 
  -7   3   5        0.50        2.49      4.57 o 
  -6   3   5        3.15        1.27      3.40 o 
  -5   3   5       27.31       41.14     15.09 o 
  -4   3   5       49.00       54.10     10.44 o 
  -3   3   5       52.58       54.12      8.71 o 
  -2   3   5      411.97      444.46     29.20 o 
  -1   3   5      401.57      354.15     11.28 o 
   0   3   5      949.26      981.93     25.73 o 
   1   3   5      457.58      492.74     19.32 o 
   2   3   5        7.64        6.44      1.57 o 
   3   3   5      575.42      591.90     15.34 o 
   4   3   5      136.87      137.32      5.10 o 
   5   3   5        3.82        3.04      2.18 o 
   6   3   5       36.51       35.57      3.67 o 
   7   3   5        3.67        1.90      2.42 o 
   8   3   5       12.01        5.01      5.70 o 
   9   3   5        3.57        1.38      4.13 o 
  -6   4   5        0.33        0.72      3.42 o 
  -5   4   5        0.03       -0.50      2.28 o 
  -4   4   5       24.49       27.59      5.85 o 
  -3   4   5        6.16        6.25      3.66 o 
  -2   4   5       21.39       24.13      3.79 o 
  -1   4   5       73.80       71.50      4.82 o 
   0   4   5      150.96      140.46      7.47 o 
   1   4   5      199.10      194.63      7.58 o 
   2   4   5      283.53      332.33     27.94 o 
   3   4   5      460.48      448.92     19.85 o 
   4   4   5      382.17      374.71     10.51 o 
   5   4   5      132.38      127.98      7.14 o 
   6   4   5        0.83        0.08      1.41 o 
   7   4   5       19.30       16.85      4.99 o 
   8   4   5       28.45       12.82     11.75 o 
   9   4   5        6.08        6.17      5.19 o 
  -5   5   5        4.86        4.01      6.48 o 
  -4   5   5       13.01       14.16      5.49 o 
  -3   5   5       41.56       50.52      8.74 o 
  -2   5   5        5.75        2.17      3.15 o 
  -1   5   5       28.41       21.39      6.51 o 
   0   5   5      128.93      130.02      8.66 o 
   1   5   5       17.80       28.23      4.43 o 
   2   5   5       27.26       41.00      4.45 o 
   3   5   5       25.00       31.31      3.44 o 
   4   5   5       35.31       37.22      4.50 o 
   5   5   5       83.16       81.64      9.29 o 
   6   5   5       25.60       21.48      3.94 o 
   7   5   5       14.59       11.72      3.06 o 
   8   5   5        5.78        3.13      3.89 o 
   9   5   5        6.30        2.75      6.07 o 
  -5   6   5        0.17        3.70      7.11 o 
  -4   6   5       44.11       54.43     14.63 o 
  -3   6   5      136.44      165.27     17.43 o 
  -2   6   5       54.52       56.70      8.33 o 
  -1   6   5       14.80       19.52      7.40 o 
   0   6   5       31.90       36.21      8.66 o 
   1   6   5      174.67      180.15     10.87 o 
   2   6   5       12.38       19.30      4.32 o 
   3   6   5        4.66        3.09      2.64 o 
   4   6   5       66.11       74.38      9.20 o 
   5   6   5       14.69       17.73      4.56 o 
   6   6   5       12.80       15.12      3.80 o 
   7   6   5        5.90        3.43      2.13 o 
   8   6   5        2.22        3.94      4.81 o 
   9   6   5        5.53       11.74     10.79 o 
  -3   7   5        8.40       10.26      8.83 o 
  -2   7   5        5.74        4.76      4.92 o 
  -1   7   5        1.23       -0.67      4.04 o 
   0   7   5      142.48      135.28     11.84 o 
   1   7   5      510.12      521.70     23.65 o 
   2   7   5      326.47      332.85     20.58 o 
   3   7   5       16.28       18.75      4.35 o 
   4   7   5        7.44        6.97      4.10 o 
   5   7   5       62.05       73.39      6.96 o 
   6   7   5       20.41       15.05      7.74 o 
   7   7   5        5.12        6.48      9.51 o 
   8   7   5        8.30        2.16      8.15 o 
  -2   8   5        8.27       15.79     10.33 o 
  -1   8   5        1.52        5.04      4.35 o 
   0   8   5        6.55       -0.34      3.20 o 
   1   8   5       14.93        0.60      3.10 o 
   2   8   5        2.64        0.81      4.28 o 
   3   8   5        6.82        6.97      4.85 o 
   4   8   5       37.59       39.16      7.81 o 
   5   8   5      132.80      156.62     16.45 o 
   6   8   5      100.87      131.18     12.42 o 
   7   8   5        3.62        2.10      8.44 o 
   0   9   5        2.71       -0.89      3.42 o 
   1   9   5       33.87        0.14      3.24 o 
   2   9   5       30.24       39.69     29.52 o 
   3   9   5        0.88        0.46      3.00 o 
   4   9   5        0.49       -3.11      6.25 o 
   5   9   5        0.62        6.21      5.52 o 
   6   9   5        0.11        2.94      6.50 o 
  -5  -8   6       17.93       21.06     13.78 o 
  -4  -8   6        0.70        2.27      2.72 o 
  -3  -8   6       22.88       24.77      3.85 o 
  -2  -8   6       39.11       34.17      7.10 o 
  -1  -8   6       29.95       29.99      4.74 o 
   0  -8   6      147.51      170.46     14.66 o 
   1  -8   6      118.91      150.50     26.83 o 
  -7  -7   6        1.50        2.26      4.55 o 
  -6  -7   6        6.81        1.98      7.39 o 
  -5  -7   6       14.72       22.43      7.38 o 
  -4  -7   6       36.83       21.41     10.45 o 
  -3  -7   6        4.25        2.68      3.10 o 
  -2  -7   6        7.86       10.57      3.29 o 
  -1  -7   6       32.80       35.31      4.60 o 
   0  -7   6        0.68        0.35      2.19 o 
   1  -7   6       27.51       29.57      5.05 o 
   2  -7   6       33.60       38.07      5.56 o 
   3  -7   6       25.90       24.63     11.87 o 
  -7  -6   6        0.30        1.01      3.61 o 
  -6  -6   6       23.72       29.89     12.65 o 
  -5  -6   6       35.42       33.93     11.80 o 
  -4  -6   6       24.09       24.24      3.72 o 
  -3  -6   6       16.29       15.72      3.34 o 
  -2  -6   6        1.48        2.74      1.91 o 
  -1  -6   6       54.44       68.98      6.78 o 
   0  -6   6      106.94      111.94      8.79 o 
   1  -6   6        0.18       -1.26      2.49 o 
   2  -6   6        1.61        4.56      3.50 o 
   3  -6   6        4.18        3.95      3.20 o 
   4  -6   6        0.09        1.30      2.64 o 
  -8  -5   6        1.11        1.02      4.38 o 
  -7  -5   6        5.52        7.52      6.94 o 
  -6  -5   6        3.88        2.24      3.43 o 
  -5  -5   6       76.21       86.30      9.86 o 
  -4  -5   6      126.06      135.33     10.17 o 
  -3  -5   6       17.72       11.49      4.84 o 
  -2  -5   6      180.60      195.52      8.48 o 
  -1  -5   6      127.08      129.27      8.17 o 
   0  -5   6      135.06      149.71      6.93 o 
   1  -5   6      171.37      169.74      9.60 o 
   2  -5   6        0.26        0.34      1.92 o 
   3  -5   6       33.99       37.14      7.53 o 
   4  -5   6       37.53       43.59     11.21 o 
   5  -5   6        0.13        1.35      3.26 o 
   6  -5   6        0.97        1.06      2.59 o 
  -8  -4   6        0.10       -1.13      3.05 o 
  -7  -4   6        2.32        1.62      2.89 o 
  -6  -4   6        8.89        7.64      5.52 o 
  -5  -4   6       61.65       71.40      7.06 o 
  -4  -4   6      123.46      136.83      9.81 o 
  -3  -4   6        3.77        2.59      1.39 o 
  -2  -4   6       25.74       23.88      2.68 o 
  -1  -4   6      136.11      159.55      6.47 o 
   0  -4   6      741.80      794.93     18.12 o 
   1  -4   6      336.17      349.29     13.67 o 
   2  -4   6      192.77      174.57     18.37 o 
   3  -4   6       13.17       19.79      3.96 o 
   4  -4   6       41.34       36.10      6.24 o 
   5  -4   6       74.52       80.72     18.58 o 
   6  -4   6        2.68        6.67      4.08 o 
  -8  -3   6        1.49        3.50      5.18 o 
  -7  -3   6        0.37       -1.11      3.46 o 
  -6  -3   6       28.69       25.27     11.57 o 
  -5  -3   6      146.01      151.22     15.89 o 
  -4  -3   6       21.15       15.86      2.77 o 
  -3  -3   6       31.88       29.90      2.97 o 
  -2  -3   6       17.60       19.00      1.69 o 
  -1  -3   6      123.78      125.37      3.92 o 
   0  -3   6      534.05      556.30     10.32 o 
   1  -3   6       16.41       12.03      2.00 o 
   2  -3   6       24.63       19.86      2.19 o 
   3  -3   6        1.78        1.31      1.67 o 
   4  -3   6      125.10      120.71     24.92 o 
   5  -3   6      124.61      142.37     22.55 o 
   6  -3   6       25.49       35.20      8.90 o 
   7  -3   6        0.12       -1.11      3.41 o 
  -8  -2   6        0.76        8.58     13.16 o 
  -7  -2   6       18.19        3.77      2.92 o 
  -6  -2   6       34.13       27.50     11.89 o 
  -5  -2   6        2.10        2.05      1.59 o 
  -4  -2   6       61.21       60.41      4.39 o 
  -3  -2   6        0.94       -0.29      0.99 o 
  -2  -2   6       75.12       74.97      3.41 o 
  -1  -2   6      945.55      895.04     15.97 o 
   0  -2   6      438.82      451.33      7.15 o 
   1  -2   6      300.26      263.71      4.93 o 
   2  -2   6       18.56       20.39      2.55 o 
   3  -2   6        0.89        0.76      1.24 o 
   4  -2   6       46.94       40.53      4.86 o 
   5  -2   6       31.10       32.55      7.57 o 
   6  -2   6       11.45        9.46      3.66 o 
   7  -2   6        0.73        1.51      2.35 o 
   8  -2   6        1.31        2.01      3.60 o 
  -8  -1   6        3.89        9.17     12.29 o 
  -7  -1   6       27.23       49.17     11.19 o 
  -6  -1   6       47.45       53.32     16.36 o 
  -5  -1   6        0.30        2.72      6.03 o 
  -4  -1   6        7.24       17.59      4.59 o 
  -3  -1   6      239.69      300.32     13.19 o 
  -2  -1   6      352.60      355.58     14.05 o 
  -1  -1   6      264.82      246.17      4.63 o 
   0  -1   6      490.39      453.76      8.56 o 
   1  -1   6      322.10      314.53     10.24 o 
   2  -1   6      143.12      129.71      3.11 o 
   3  -1   6      405.35      403.53     11.79 o 
   4  -1   6      206.20      234.98     13.82 o 
   5  -1   6       65.78       54.05     12.47 o 
   6  -1   6       12.44       13.94      3.89 o 
   7  -1   6        0.15       -0.36      1.85 o 
   8  -1   6        0.09        2.95      4.73 o 
  -8   0   6        0.19        3.91      6.19 o 
  -7   0   6        8.91       17.27     12.79 o 
  -6   0   6        0.04       -1.00      3.62 o 
  -5   0   6       25.42       33.11     16.90 o 
  -4   0   6       73.60       74.71      6.38 o 
  -3   0   6      128.11      141.37      7.40 o 
  -2   0   6      824.82      793.42     18.65 o 
  -1   0   6      125.31      139.60      4.71 o 
   0   0   6       22.17       18.35      1.82 o 
   1   0   6      940.50      968.96     21.88 o 
   2   0   6      133.62      111.35      5.59 o 
   3   0   6      264.00      279.35      6.36 o 
   4   0   6      108.24      100.00      5.29 o 
   5   0   6       87.34       84.46     19.60 o 
   6   0   6       62.12       67.79     22.28 o 
   7   0   6       38.27       31.21     11.66 o 
   8   0   6        6.92        6.27      5.30 o 
   9   0   6        0.39        1.15      2.70 o 
  -8   1   6        0.08       16.54     14.10 o 
  -7   1   6        7.14        5.31      5.10 o 
  -6   1   6       21.61       30.22     12.11 o 
  -5   1   6        4.44        4.18      4.88 o 
  -4   1   6        0.67       -1.14      3.01 o 
  -3   1   6       47.88       45.67      6.17 o 
  -2   1   6        4.29        2.69      1.31 o 
  -1   1   6      613.92      640.71     15.44 o 
   0   1   6      634.04      609.79     14.82 o 
   1   1   6       45.19       56.58      1.82 o 
   2   1   6      599.25      566.65     10.64 o 
   3   1   6      235.63      247.84      4.85 o 
   4   1   6       14.08        9.97      1.55 o 
   5   1   6      152.10      167.72     12.87 o 
   6   1   6        8.55        9.89      2.47 o 
   7   1   6       27.25       29.31      6.99 o 
   8   1   6        2.39        0.40      3.03 o 
   9   1   6        1.43        2.44      2.97 o 
  -7   2   6        0.66       -0.19      2.86 o 
  -6   2   6       18.92        8.76      8.44 o 
  -5   2   6       13.98       15.91      4.30 o 
  -4   2   6        0.09       -0.72      1.84 o 
  -3   2   6      135.91      141.07     16.38 o 
  -2   2   6      148.51      153.82      8.47 o 
  -1   2   6      278.55      268.31      8.22 o 
   0   2   6       69.09       65.26      2.58 o 
   1   2   6       26.11       29.72      1.94 o 
   2   2   6        1.38        0.56      0.74 o 
   3   2   6      468.59      463.47     12.10 o 
   4   2   6      375.72      399.83     11.94 o 
   5   2   6       53.01       53.76      6.08 o 
   6   2   6       45.88       34.76      8.77 o 
   7   2   6       14.04        6.06      4.75 o 
   8   2   6        0.65        0.78      3.89 o 
   9   2   6        5.31       12.19      8.12 o 
  -7   3   6        2.73        3.62      5.11 o 
  -6   3   6        6.68        3.98      4.87 o 
  -5   3   6        8.99       15.05      5.44 o 
  -4   3   6       49.71       52.01      9.01 o 
  -3   3   6        7.88        8.37      4.66 o 
  -2   3   6      266.98      281.29     16.85 o 
  -1   3   6      320.96      338.63      9.99 o 
   0   3   6       69.66       65.66      4.23 o 
   1   3   6      289.75      297.74     13.73 o 
   2   3   6       37.65       33.12      3.74 o 
   3   3   6      325.80      320.18      7.37 o 
   4   3   6      304.34      297.16      8.92 o 
   5   3   6       55.42       51.05      5.10 o 
   6   3   6        5.90        6.79      2.40 o 
   7   3   6       12.02        3.47      2.18 o 
   8   3   6       17.30       12.59      5.57 o 
   9   3   6       13.25        5.04      4.80 o 
  -6   4   6        1.05       -1.69      4.16 o 
  -5   4   6        4.46        2.20      3.76 o 
  -4   4   6        3.46        7.88      4.19 o 
  -3   4   6       19.98       20.83      4.14 o 
  -2   4   6       77.72       77.92      7.48 o 
  -1   4   6       64.57       74.79      6.18 o 
   0   4   6      181.13      203.08      7.71 o 
   1   4   6       45.48       46.76      5.48 o 
   2   4   6       31.96       38.53      3.48 o 
   3   4   6      197.07      222.04      9.40 o 
   4   4   6      197.86      201.44      7.04 o 
   5   4   6      120.69      122.77      7.70 o 
   6   4   6       22.01       20.19      3.48 o 
   7   4   6       11.62       11.71      3.19 o 
   8   4   6       12.81        5.34      5.66 o 
   9   4   6        5.58        1.93      5.38 o 
  -5   5   6        7.08        2.40      4.16 o 
  -4   5   6        0.33        2.99      4.08 o 
  -3   5   6        0.29        3.07      4.84 o 
  -2   5   6       49.50       51.06      7.14 o 
  -1   5   6       20.54       35.29      5.42 o 
   0   5   6       38.68       41.66      4.70 o 
   1   5   6       36.76       41.51      4.22 o 
   2   5   6       50.93       65.91      7.08 o 
   3   5   6       49.69       70.12      7.07 o 
   4   5   6      117.25      146.25      9.62 o 
   5   5   6       44.42       40.69      9.03 o 
   6   5   6        6.92        4.07      2.98 o 
   7   5   6        1.32        0.20      1.49 o 
   8   5   6       10.94        3.86      4.64 o 
   9   5   6       10.63        9.00      6.53 o 
  -4   6   6       28.61       30.86      8.21 o 
  -3   6   6       37.71       38.56      8.17 o 
  -2   6   6        9.74        7.63      6.72 o 
  -1   6   6       48.18       45.47      7.03 o 
   0   6   6        2.73        4.88      3.70 o 
   1   6   6        6.73        9.87      5.77 o 
   2   6   6      243.02      245.80     12.50 o 
   3   6   6       54.80       81.10      9.18 o 
   4   6   6       56.17       73.04      6.64 o 
   5   6   6       22.88       29.40      7.34 o 
   6   6   6        9.77       10.20      3.87 o 
   7   6   6        6.69        7.49      3.50 o 
   8   6   6       11.28        5.13      6.24 o 
  -3   7   6        3.83        3.69      4.99 o 
  -2   7   6       31.75       29.14     11.09 o 
  -1   7   6       56.20       53.49      8.62 o 
   0   7   6       94.87      114.96     14.94 o 
   1   7   6       93.19       94.97      9.68 o 
   2   7   6       58.87       52.48      7.30 o 
   3   7   6       85.89       92.83      9.03 o 
   4   7   6        0.38        0.81      2.15 o 
   5   7   6        7.72        7.37      5.71 o 
   6   7   6       79.17       64.88     20.81 o 
   7   7   6       13.29       13.16     10.77 o 
   8   7   6        6.93        8.46      6.61 o 
  -2   8   6        4.36        8.02      9.24 o 
  -1   8   6        0.06       -2.27      3.81 o 
   0   8   6       11.41        0.28      3.21 o 
   1   8   6        3.63       -0.73      4.62 o 
   2   8   6       78.46       77.29     46.84 o 
   3   8   6       99.32      115.09     11.47 o 
   4   8   6       47.88       60.35      8.47 o 
   5   8   6        4.99        8.20      5.07 o 
   6   8   6       10.49        8.94      4.05 o 
   7   8   6       17.69       15.37      8.23 o 
   0   9   6       14.48       -0.17      2.77 o 
   1   9   6        1.84       -0.08      2.39 o 
   2   9   6        9.58       -0.56      3.85 o 
   3   9   6        6.06       -0.24      2.82 o 
   4   9   6        9.08        3.91      4.75 o 
   5   9   6        0.45       -1.67      3.47 o 
   6   9   6       14.07       15.12      6.94 o 
  -5  -8   7        4.14        2.23      8.11 o 
  -4  -8   7        8.78        3.72      2.50 o 
  -3  -8   7       27.76       31.02      5.16 o 
  -2  -8   7      155.75      191.93     18.34 o 
  -1  -8   7      114.40      131.52      9.42 o 
   0  -8   7       28.96       31.49      6.55 o 
   1  -8   7        0.08       -0.50      3.16 o 
  -6  -7   7        8.72       14.72     11.66 o 
  -5  -7   7        0.09       -0.66      5.37 o 
  -4  -7   7        2.58        1.61      2.77 o 
  -3  -7   7       56.27       63.55      7.68 o 
  -2  -7   7        0.84        1.48      2.22 o 
  -1  -7   7       14.39       19.49      4.48 o 
   0  -7   7        5.88        6.65      4.77 o 
   1  -7   7       21.32       27.99      5.64 o 
   2  -7   7      132.04      145.21     13.35 o 
   3  -7   7       73.11       79.51     17.33 o 
  -7  -6   7        0.68        1.51      3.31 o 
  -6  -6   7       10.17       15.68      4.95 o 
  -5  -6   7       31.51       31.58     11.83 o 
  -4  -6   7       28.97       31.07      6.54 o 
  -3  -6   7       10.59        5.72      4.05 o 
  -2  -6   7       21.48       22.28      4.67 o 
  -1  -6   7       10.14        7.51      3.04 o 
   0  -6   7        5.67        7.42      3.95 o 
   1  -6   7       54.22       47.37      5.95 o 
   2  -6   7        0.34        0.60      1.71 o 
   3  -6   7       14.39        9.97      3.90 o 
   4  -6   7        0.42        0.61      2.23 o 
  -7  -5   7        1.02        3.83      4.73 o 
  -6  -5   7       15.24       11.82      5.39 o 
  -5  -5   7       80.47      108.83     10.77 o 
  -4  -5   7      157.66      187.26     12.44 o 
  -3  -5   7       45.19       48.53      5.58 o 
  -2  -5   7       36.01       40.83      4.69 o 
  -1  -5   7      112.93      119.17      5.18 o 
   0  -5   7      114.21      122.03      7.30 o 
   1  -5   7      124.16      133.38      8.45 o 
   2  -5   7       36.05       31.29      3.81 o 
   3  -5   7       10.37        7.46      3.14 o 
   4  -5   7        4.46        3.55      2.57 o 
   5  -5   7        6.27        4.36      2.91 o 
  -8  -4   7        0.77        1.34      3.54 o 
  -7  -4   7        0.04        0.73      2.88 o 
  -6  -4   7        5.27        0.84      2.80 o 
  -5  -4   7       48.48       52.47      5.53 o 
  -4  -4   7       18.04       14.54      2.57 o 
  -3  -4   7        2.96        1.82      1.88 o 
  -2  -4   7       36.21       41.16      2.95 o 
  -1  -4   7      262.10      294.49     10.40 o 
   0  -4   7      756.19      826.41     16.88 o 
   1  -4   7      293.62      319.37     10.34 o 
   2  -4   7       55.54       49.00      5.15 o 
   3  -4   7       31.52       36.04      5.31 o 
   4  -4   7       26.71       22.10      5.53 o 
   5  -4   7       70.26       73.09     19.13 o 
   6  -4   7       10.13        8.31      3.67 o 
  -8  -3   7        4.24        6.49      7.73 o 
  -7  -3   7        5.91        4.21      5.95 o 
  -6  -3   7        2.21        1.37      1.22 o 
  -5  -3   7       34.73       23.29      5.44 o 
  -4  -3   7       20.96       12.76      2.30 o 
  -3  -3   7       53.92       52.72      4.91 o 
  -2  -3   7       10.55       11.02      1.92 o 
  -1  -3   7        0.27        0.04      0.71 o 
   0  -3   7       65.89       73.64      2.93 o 
   1  -3   7        4.34        3.57      1.31 o 
   2  -3   7      104.23      107.73      4.10 o 
   3  -3   7       58.25       58.76      8.96 o 
   4  -3   7       68.87       54.20      9.89 o 
   5  -3   7       63.72       62.10     15.79 o 
   6  -3   7       15.10       10.44      4.14 o 
   7  -3   7        1.75        2.23      2.54 o 
  -8  -2   7        2.35        5.32      5.65 o 
  -7  -2   7        0.04        3.89      5.79 o 
  -6  -2   7       38.24       36.30     17.84 o 
  -5  -2   7       22.16       18.29      7.72 o 
  -4  -2   7      144.00      167.17     14.57 o 
  -3  -2   7      178.86      194.01      6.22 o 
  -2  -2   7       11.26       10.64      1.67 o 
  -1  -2   7       92.38       85.86      3.82 o 
   0  -2   7       71.42       62.56      3.06 o 
   1  -2   7      513.19      518.84      9.34 o 
   2  -2   7        4.78        3.58      1.14 o 
   3  -2   7       32.82       32.01      3.55 o 
   4  -2   7        7.07        8.42      2.88 o 
   5  -2   7        1.55        1.04      2.35 o 
   6  -2   7       59.40       54.95     16.31 o 
   7  -2   7        6.00        5.18      2.96 o 
   8  -2   7        0.22       -2.44      6.97 o 
  -8  -1   7        2.54        8.35      7.55 o 
  -7  -1   7        0.33        6.56     10.56 o 
  -6  -1   7        0.36        3.41      7.69 o 
  -5  -1   7       53.13       72.89      9.88 o 
  -4  -1   7       50.12       56.98     11.42 o 
  -3  -1   7       29.45       32.04      4.48 o 
  -2  -1   7      725.61      761.71     42.38 o 
  -1  -1   7      217.15      209.61      4.83 o 
   0  -1   7      570.34      552.41      7.91 o 
   1  -1   7     1047.07     1009.21     26.04 o 
   2  -1   7      270.31      266.41     10.14 o 
   3  -1   7       33.09       31.48      4.05 o 
   4  -1   7       15.75       20.23      2.35 o 
   5  -1   7      110.38       94.22     23.24 o 
   6  -1   7        3.99        4.93      4.47 o 
   7  -1   7        2.41        2.02      4.25 o 
   8  -1   7        0.67        2.19      3.13 o 
  -8   0   7        0.40        6.40      6.86 o 
  -7   0   7        6.08       16.26     13.09 o 
  -6   0   7       19.24       22.00      7.65 o 
  -5   0   7       58.02       65.79      9.55 o 
  -4   0   7       35.34       34.54     15.48 o 
  -3   0   7       87.50       97.29      7.36 o 
  -2   0   7        2.72        2.12      1.83 o 
  -1   0   7      355.72      381.92      7.05 o 
   0   0   7       60.63       53.92      2.83 o 
   1   0   7      336.79      325.22     16.17 o 
   2   0   7     1040.58     1014.79     24.56 o 
   3   0   7      124.55      134.07      4.69 o 
   4   0   7       75.84       58.03     11.36 o 
   5   0   7      198.07      202.90     29.07 o 
   6   0   7       93.77       90.63     31.46 o 
   7   0   7        9.40       10.68      4.70 o 
   8   0   7        1.69        0.93      2.97 o 
  -7   1   7        4.85        1.55      3.37 o 
  -6   1   7       14.49        7.87      6.40 o 
  -5   1   7        7.54       12.39      4.63 o 
  -4   1   7       22.55       26.12      7.62 o 
  -3   1   7       48.54       46.69      6.30 o 
  -2   1   7      406.13      430.64     14.32 o 
  -1   1   7      773.75      869.78     26.55 o 
   0   1   7      203.91      198.63      5.82 o 
   1   1   7     1315.01     1555.06     25.39 o 
   2   1   7       28.35       30.25      1.50 o 
   3   1   7      201.15      216.93      6.92 o 
   4   1   7        1.84        1.42      1.10 o 
   5   1   7       93.89       84.35     11.46 o 
   6   1   7       73.16       59.21      5.34 o 
   7   1   7       15.77        8.85      4.74 o 
   8   1   7        3.27        1.91      2.27 o 
   9   1   7        3.67        3.99      2.67 o 
  -7   2   7        0.43        4.15      5.06 o 
  -6   2   7       14.16        9.78      9.38 o 
  -5   2   7       36.77       43.65      9.48 o 
  -4   2   7       12.40       10.99      5.46 o 
  -3   2   7       37.16       34.88      4.81 o 
  -2   2   7      141.40      142.49     11.47 o 
  -1   2   7      670.73      729.46     19.79 o 
   0   2   7       15.01       11.81      1.75 o 
   1   2   7        6.93        6.43      1.62 o 
   2   2   7      564.29      574.01     13.98 o 
   3   2   7      665.45      780.22     18.95 o 
   4   2   7      186.43      183.81      9.36 o 
   5   2   7      181.53      177.06     12.05 o 
   6   2   7        1.08        0.76      1.82 o 
   7   2   7       22.20       17.34      4.68 o 
   8   2   7        0.75       -1.27      3.27 o 
   9   2   7        3.21        4.82      5.11 o 
  -6   3   7       21.27       18.75     13.93 o 
  -5   3   7        0.95        1.36      3.26 o 
  -4   3   7        1.37       -2.19      2.95 o 
  -3   3   7       15.87       15.91      4.11 o 
  -2   3   7      212.54      242.25     16.31 o 
  -1   3   7      993.39     1072.77     40.82 o 
   0   3   7      195.28      214.83     10.62 o 
   1   3   7        8.66        4.47      2.25 o 
   2   3   7        1.50        2.84      1.70 o 
   3   3   7      834.15      840.89     16.07 o 
   4   3   7      302.86      325.99     11.87 o 
   5   3   7       23.86       18.01      3.91 o 
   6   3   7       49.88       52.59      8.30 o 
   7   3   7       60.13       54.68      7.62 o 
   8   3   7       22.29       12.18      6.43 o 
   9   3   7        1.72        0.11      3.40 o 
  -6   4   7        0.16        1.35      3.40 o 
  -5   4   7        5.76        2.32      4.00 o 
  -4   4   7        2.88        4.18      5.34 o 
  -3   4   7        7.78       15.14      3.81 o 
  -2   4   7      150.38      175.39     10.97 o 
  -1   4   7       74.97       88.09      6.75 o 
   0   4   7       10.45        7.55      2.31 o 
   1   4   7      252.54      253.34     11.50 o 
   2   4   7       57.06       62.92      4.14 o 
   3   4   7      744.31      831.94     22.40 o 
   4   4   7      449.82      465.05     11.51 o 
   5   4   7       36.75       39.53      4.20 o 
   6   4   7       14.49       16.31      4.32 o 
   7   4   7       36.18       31.77      4.83 o 
   8   4   7       30.77       15.65     13.71 o 
   9   4   7        2.41        3.46      3.69 o 
  -5   5   7        0.06        4.87      6.53 o 
  -4   5   7       13.58        8.41      8.54 o 
  -3   5   7       16.51       23.58      8.34 o 
  -2   5   7       15.32       18.05      4.43 o 
  -1   5   7      100.60      104.98     11.51 o 
   0   5   7       88.32      108.31      8.52 o 
   1   5   7        1.54        4.72      2.95 o 
   2   5   7       40.72       52.66      9.93 o 
   3   5   7       71.39       95.96      8.08 o 
   4   5   7        1.37        0.90      2.54 o 
   5   5   7       17.51       10.90      4.02 o 
   6   5   7        0.87        3.46      3.17 o 
   7   5   7       27.50       25.03      5.66 o 
   8   5   7       51.62       57.48      8.83 o 
   9   5   7        4.67        1.13      5.11 o 
  -4   6   7        4.53        1.19      4.06 o 
  -3   6   7       37.72       46.95     13.15 o 
  -2   6   7        0.09       -0.20      3.10 o 
  -1   6   7        2.76        3.46      5.14 o 
   0   6   7      147.65      135.63     14.01 o 
   1   6   7       68.14       79.50      7.74 o 
   2   6   7       67.78       80.40      6.20 o 
   3   6   7      118.26      133.50     11.11 o 
   4   6   7      130.93      172.38     12.34 o 
   5   6   7       33.45       35.73      3.67 o 
   6   6   7       13.65        8.49      3.46 o 
   7   6   7        5.25        6.39      3.35 o 
   8   6   7        2.50        2.18      3.20 o 
  -3   7   7       17.21       22.58      8.43 o 
  -2   7   7       18.78       21.56      7.55 o 
  -1   7   7        7.62        5.07      6.57 o 
   0   7   7       12.30       10.33      5.26 o 
   1   7   7      108.42      105.94     13.87 o 
   2   7   7        0.12       -1.27      3.98 o 
   3   7   7        4.34        6.48      3.28 o 
   4   7   7      149.88      168.08     11.42 o 
   5   7   7       51.61       56.94     18.70 o 
   6   7   7       33.18       26.51      9.81 o 
   7   7   7       13.93       10.73      6.42 o 
   8   7   7       10.29        9.03     10.79 o 
  -1   8   7        3.47       -1.40      4.57 o 
   0   8   7        4.68        0.33      2.66 o 
   1   8   7       40.53        0.76      4.88 o 
   2   8   7       35.75        0.05      3.12 o 
   3   8   7        5.57        1.09      2.69 o 
   4   8   7        2.08        3.96      5.64 o 
   5   8   7       31.35       36.05     10.02 o 
   6   8   7        0.20        1.98      2.58 o 
   7   8   7        1.36        2.95      8.85 o 
   1   9   7       18.83       -0.64      3.33 o 
   2   9   7       15.18        0.13      2.55 o 
   3   9   7        0.41        0.02      3.15 o 
   4   9   7        2.55        5.29      7.16 o 
   5   9   7       13.09       20.64      7.66 o 
  -4  -8   8       32.57       23.07      6.99 o 
  -3  -8   8       90.97      105.66     13.84 o 
  -2  -8   8       62.75       84.61     26.63 o 
  -1  -8   8        1.00       -0.09      2.75 o 
   0  -8   8        0.49        0.92      3.08 o 
  -6  -7   8        0.42        6.65      9.72 o 
  -5  -7   8       17.46       12.29     10.21 o 
  -4  -7   8        1.81       -0.68      2.85 o 
  -3  -7   8       28.31       19.72      7.94 o 
  -2  -7   8       28.05       27.57      4.24 o 
  -1  -7   8        2.14        3.35      3.55 o 
   0  -7   8       24.05       15.75      7.68 o 
   1  -7   8       47.04       49.78     11.05 o 
   2  -7   8       70.98       66.52     17.26 o 
  -6  -6   8       13.96       19.71      6.21 o 
  -5  -6   8       18.46       22.37      6.66 o 
  -4  -6   8        9.62        8.63      4.66 o 
  -3  -6   8       12.47        5.82      4.59 o 
  -2  -6   8       14.94       19.93      4.62 o 
  -1  -6   8      123.49      131.30     11.36 o 
   0  -6   8        0.40        1.23      2.21 o 
   1  -6   8       15.40       16.11      3.44 o 
   2  -6   8       13.30       16.90      4.54 o 
   3  -6   8       12.93       10.40      5.11 o 
   4  -6   8       13.38       10.01      4.03 o 
  -7  -5   8        6.41       13.40      6.19 o 
  -6  -5   8        5.04        6.86      6.28 o 
  -5  -5   8       32.32       40.11      6.43 o 
  -4  -5   8       67.23       72.75     12.37 o 
  -3  -5   8       18.03       20.07      3.66 o 
  -2  -5   8      128.56      120.95      8.58 o 
  -1  -5   8      149.46      165.23      8.98 o 
   0  -5   8       21.77       28.24      3.16 o 
   1  -5   8       35.68       20.94      4.37 o 
   2  -5   8       27.87       34.62      6.27 o 
   3  -5   8      120.75      108.30     15.23 o 
   4  -5   8        7.89        9.80      4.51 o 
   5  -5   8        3.06        2.99      3.27 o 
  -7  -4   8        0.31        4.95      6.05 o 
  -6  -4   8        1.54       10.98      6.61 o 
  -5  -4   8       25.19       14.32      3.79 o 
  -4  -4   8       61.17       63.63      5.98 o 
  -3  -4   8       83.34       99.61      8.02 o 
  -2  -4   8       19.98       17.84      2.35 o 
  -1  -4   8      242.18      259.82      9.18 o 
   0  -4   8      281.38      334.87     17.14 o 
   1  -4   8       15.30       18.62      2.94 o 
   2  -4   8      115.67       89.13     12.44 o 
   3  -4   8      170.39      154.80     25.96 o 
   4  -4   8       23.33       21.02      4.23 o 
   5  -4   8        4.45        3.75      3.17 o 
   6  -4   8        1.47        1.42      4.43 o 
  -8  -3   8        1.48        0.65      3.86 o 
  -7  -3   8        0.27       -0.40      2.53 o 
  -6  -3   8        0.95        1.27      1.46 o 
  -5  -3   8       22.72       16.58      4.40 o 
  -4  -3   8       18.89       13.21      2.70 o 
  -3  -3   8        5.97        4.29      2.26 o 
  -2  -3   8        1.41        1.54      1.58 o 
  -1  -3   8        2.67        3.88      1.93 o 
   0  -3   8      319.14      379.23      8.53 o 
   1  -3   8      184.99      200.45      6.49 o 
   2  -3   8        0.70        1.36      1.22 o 
   3  -3   8      146.65      122.28     14.84 o 
   4  -3   8       61.74       52.03      7.17 o 
   5  -3   8        0.28        1.13      2.05 o 
   6  -3   8       11.90        7.49      4.33 o 
   7  -3   8       18.09       14.78      4.99 o 
  -8  -2   8        5.65        6.02      8.73 o 
  -7  -2   8        0.44        0.19      2.23 o 
  -6  -2   8       11.92        2.53      1.97 o 
  -5  -2   8       61.11       57.22     16.12 o 
  -4  -2   8      104.27      100.14      6.60 o 
  -3  -2   8       61.17       59.70      3.25 o 
  -2  -2   8       17.03       13.54      1.97 o 
  -1  -2   8       88.27       85.38      3.26 o 
   0  -2   8       36.68       40.52      3.19 o 
   1  -2   8      137.68      137.28      3.35 o 
   2  -2   8       29.72       27.52      3.42 o 
   3  -2   8       43.95       42.40      4.21 o 
   4  -2   8      162.73      175.76     10.76 o 
   5  -2   8       32.14       24.74      6.18 o 
   6  -2   8        2.16        1.54      2.67 o 
   7  -2   8       12.26        6.26      4.14 o 
  -8  -1   8        0.01        4.15      6.45 o 
  -7  -1   8        6.70       14.08     12.47 o 
  -6  -1   8        0.64        2.78      4.53 o 
  -5  -1   8        6.75        9.12      8.44 o 
  -4  -1   8      343.79      401.07     51.38 o 
  -3  -1   8       83.83       88.23      7.01 o 
  -2  -1   8      109.88      104.72      4.88 o 
  -1  -1   8      136.84      138.38      3.98 o 
   0  -1   8      467.42      452.58     13.58 o 
   1  -1   8      754.06      790.32     18.79 o 
   2  -1   8       26.61       25.31      3.75 o 
   3  -1   8       55.02       50.43      6.57 o 
   4  -1   8        8.22        4.36      2.36 o 
   5  -1   8       57.21       47.93     15.04 o 
   6  -1   8       43.95       50.64     20.45 o 
   7  -1   8        0.11       -0.22      3.08 o 
   8  -1   8       19.22       14.75      7.54 o 
  -7   0   8       14.41       26.01      9.26 o 
  -6   0   8        6.88       11.74     10.72 o 
  -5   0   8        1.36        2.52      3.87 o 
  -4   0   8        0.15        0.42      2.24 o 
  -3   0   8       59.03       64.92      5.15 o 
  -2   0   8       12.85        9.90      2.52 o 
  -1   0   8        1.26        0.47      1.26 o 
   0   0   8     1698.75     1712.24     35.43 o 
   1   0   8      780.87      760.05     30.78 o 
   2   0   8      322.13      320.25     10.66 o 
   3   0   8       26.94       27.41      2.05 o 
   4   0   8       33.17       37.04      2.97 o 
   5   0   8      142.44      173.61     11.50 o 
   6   0   8       63.80       63.07     24.68 o 
   7   0   8       10.89        7.41      4.06 o 
   8   0   8        3.50        1.40      4.21 o 
  -7   1   8        1.50        8.39     11.10 o 
  -6   1   8        4.20        3.89      3.84 o 
  -5   1   8        4.28        8.19      3.57 o 
  -4   1   8       11.29       14.35      4.25 o 
  -3   1   8      264.80      318.27     13.07 o 
  -2   1   8       43.18       39.69      5.70 o 
  -1   1   8      227.72      262.15     14.86 o 
   0   1   8       10.79       14.43      1.71 o 
   1   1   8      243.79      245.04      4.92 o 
   2   1   8        0.47        0.49      0.35 o 
   3   1   8        0.41        0.71      0.65 o 
   4   1   8      168.42      144.29      9.63 o 
   5   1   8       92.91       98.03     11.75 o 
   6   1   8       80.34       69.75     16.23 o 
   7   1   8       13.44       10.24      3.19 o 
   8   1   8        0.64       -0.10      2.06 o 
  -7   2   8        6.95        5.37      7.67 o 
  -6   2   8       24.91       23.62     21.71 o 
  -5   2   8       14.25       16.34      5.49 o 
  -4   2   8        1.38        0.83      2.45 o 
  -3   2   8       54.22       64.90      5.41 o 
  -2   2   8      110.54      113.41      6.03 o 
  -1   2   8       59.49       46.64      4.60 o 
   0   2   8      333.55      339.77     12.27 o 
   1   2   8     1018.44     1229.32     26.19 o 
   2   2   8      182.35      214.88      6.52 o 
   3   2   8      209.17      244.84      8.07 o 
   4   2   8       20.82       20.20      2.20 o 
   5   2   8       29.89       23.44      3.33 o 
   6   2   8       15.36       13.74      3.43 o 
   7   2   8       18.42       14.40      2.73 o 
   8   2   8        1.96        1.34      3.94 o 
   9   2   8        0.18       -0.82      4.05 o 
  -6   3   8        0.07        1.53      3.28 o 
  -5   3   8        8.11        5.50      5.39 o 
  -4   3   8        4.71        3.81      3.71 o 
  -3   3   8       87.29      109.97     11.15 o 
  -2   3   8      272.30      302.61     15.44 o 
  -1   3   8      288.17      300.43     11.49 o 
   0   3   8        0.59        0.73      1.81 o 
   1   3   8      347.53      383.11     11.63 o 
   2   3   8      298.26      310.62      9.12 o 
   3   3   8       46.23       49.01      3.43 o 
   4   3   8      246.42      267.47      9.30 o 
   5   3   8      221.59      234.08     22.58 o 
   6   3   8       64.13       66.79      7.53 o 
   7   3   8        0.22        0.36      1.33 o 
   8   3   8        0.34       -1.31      3.82 o 
   9   3   8        0.62        0.03      1.91 o 
  -5   4   8        9.12        7.01      8.75 o 
  -4   4   8       20.63        9.72     13.20 o 
  -3   4   8        0.10        2.61      3.42 o 
  -2   4   8       11.27        6.43      3.69 o 
  -1   4   8       91.05       87.22      9.20 o 
   0   4   8       74.71       74.61     10.11 o 
   1   4   8      240.67      284.77     13.07 o 
   2   4   8      337.12      352.06     10.67 o 
   3   4   8      191.95      219.98      9.15 o 
   4   4   8       29.30       31.67      2.83 o 
   5   4   8      128.19      129.50      6.95 o 
   6   4   8       66.26       76.08      5.92 o 
   7   4   8        4.48        3.46      3.04 o 
   8   4   8       25.13       15.01      5.84 o 
   9   4   8        9.01        1.97      5.34 o 
  -5   5   8        4.44        0.55      4.80 o 
  -4   5   8        0.04       -0.39      3.14 o 
  -3   5   8       15.99       23.27      6.16 o 
  -2   5   8       31.72       41.05      9.22 o 
  -1   5   8      101.83      121.90      9.52 o 
   0   5   8      191.03      204.36     11.86 o 
   1   5   8        0.41        6.12      3.28 o 
   2   5   8      184.01      173.47     11.13 o 
   3   5   8      166.77      183.54     10.55 o 
   4   5   8       61.10       88.84      7.81 o 
   5   5   8      122.75       90.19     58.82 o 
   6   5   8      108.79      110.56      7.73 o 
   7   5   8        8.92        7.67      3.45 o 
   8   5   8       10.13        7.86      4.35 o 
  -4   6   8        0.29       -0.37      2.65 o 
  -3   6   8        1.60        2.22      5.82 o 
  -2   6   8       44.19       53.72     13.25 o 
  -1   6   8       55.56       50.65      7.70 o 
   0   6   8       54.90       49.29      9.85 o 
   1   6   8      120.75      117.60     12.51 o 
   2   6   8       59.14       70.48      7.48 o 
   3   6   8       87.73      104.34      9.02 o 
   4   6   8      181.73      222.33     13.75 o 
   5   6   8       37.56       37.86      5.64 o 
   6   6   8       29.78       20.61      5.82 o 
   7   6   8       21.95       11.77      5.16 o 
   8   6   8        3.54        3.95      4.60 o 
  -3   7   8        0.48        0.01      3.34 o 
  -2   7   8        5.26        7.76      8.67 o 
  -1   7   8       31.92       38.58      8.25 o 
   0   7   8        2.39       -0.03      2.79 o 
   1   7   8        5.51        4.47      4.41 o 
   2   7   8       56.79       50.31     10.35 o 
   3   7   8       28.56       30.81      6.43 o 
   4   7   8       94.04      120.35      9.99 o 
   5   7   8      114.07      136.68     12.72 o 
   6   7   8       29.41       18.41      9.36 o 
   7   7   8       10.08       10.87      7.44 o 
  -1   8   8        3.74        7.57      5.86 o 
   0   8   8        0.19        1.28      4.28 o 
   1   8   8        1.29       -0.20      2.66 o 
   2   8   8        2.30        0.44      4.06 o 
   3   8   8       17.82       14.78     12.77 o 
   4   8   8        0.79        4.36      4.11 o 
   5   8   8        6.43       11.34      5.33 o 
   6   8   8       14.39       13.21      4.55 o 
   1   9   8        0.95        0.27      6.41 o 
   2   9   8       12.28       -0.39      3.74 o 
   3   9   8        8.42        6.25      8.83 o 
   4   9   8        0.07        0.63      3.07 o 
  -2  -8   9        9.03        9.02      4.34 o 
  -1  -8   9       13.02       10.81      6.23 o 
  -5  -7   9        1.64       -9.20      9.51 o 
  -4  -7   9        4.43        5.12      7.66 o 
  -3  -7   9        9.41        6.30      3.70 o 
  -2  -7   9       40.87       55.18      6.42 o 
  -1  -7   9        7.38        2.40      2.74 o 
   0  -7   9        3.95        3.50      2.97 o 
   1  -7   9        4.75        1.76      3.85 o 
   2  -7   9        7.69       10.24      5.69 o 
  -6  -6   9        4.16        3.33      3.58 o 
  -5  -6   9        8.60        8.88      3.87 o 
  -4  -6   9        0.33        1.35      5.11 o 
  -3  -6   9       96.09      106.16      9.82 o 
  -2  -6   9       69.34       70.00      8.29 o 
  -1  -6   9       43.01       52.34      6.36 o 
   0  -6   9        0.25       -0.34      1.47 o 
   1  -6   9        0.52        1.67      2.95 o 
   2  -6   9       37.33       40.44      6.50 o 
   3  -6   9        9.65        6.68      4.32 o 
  -7  -5   9        2.98        2.44      3.65 o 
  -6  -5   9       13.62       15.16      6.13 o 
  -5  -5   9        0.05       -1.01      2.89 o 
  -4  -5   9       59.45       67.61     12.30 o 
  -3  -5   9      147.13      153.17     10.44 o 
  -2  -5   9       45.35       53.26      5.01 o 
  -1  -5   9       11.15        7.42      2.55 o 
   0  -5   9        0.29        0.55      1.84 o 
   1  -5   9      130.34      137.24      8.16 o 
   2  -5   9      109.06       90.36      9.51 o 
   3  -5   9       95.12       85.86     13.13 o 
   4  -5   9        1.35        2.87      3.02 o 
   5  -5   9        0.08        2.59      3.81 o 
  -7  -4   9        3.78        8.99      6.19 o 
  -6  -4   9        8.19        4.36      3.42 o 
  -5  -4   9       26.28       21.34      7.26 o 
  -4  -4   9        3.94        0.60      1.65 o 
  -3  -4   9       92.71       95.53      6.46 o 
  -2  -4   9      165.86      180.52      8.55 o 
  -1  -4   9        7.94        9.83      2.06 o 
   0  -4   9      163.17      168.72      6.95 o 
   1  -4   9      155.22      156.92      6.42 o 
   2  -4   9       38.75       36.02      4.24 o 
   3  -4   9        3.53        4.26      2.46 o 
   4  -4   9        6.05        6.73      3.18 o 
   5  -4   9       17.09       17.60      6.68 o 
   6  -4   9       12.06       10.92      4.54 o 
  -7  -3   9        0.27        2.42      4.07 o 
  -6  -3   9        1.41        1.02      1.92 o 
  -5  -3   9        3.64        2.50      2.25 o 
  -4  -3   9       66.52       65.16      5.70 o 
  -3  -3   9       69.86       67.77      4.45 o 
  -2  -3   9       86.05       88.06      5.29 o 
  -1  -3   9       30.26       31.89      2.58 o 
   0  -3   9      127.03      124.75      5.63 o 
   1  -3   9      270.80      289.18      6.37 o 
   2  -3   9      179.37      186.02      8.52 o 
   3  -3   9       10.12        6.85      2.32 o 
   4  -3   9       72.03       56.68     14.56 o 
   5  -3   9       20.48       19.31      4.63 o 
   6  -3   9        1.09        0.44      1.88 o 
  -7  -2   9        1.93       10.35      5.39 o 
  -6  -2   9        3.04        0.82      1.28 o 
  -5  -2   9       27.55       24.05      7.81 o 
  -4  -2   9       80.07       88.06      6.44 o 
  -3  -2   9       39.84       38.10      4.66 o 
  -2  -2   9       29.58       25.41      2.67 o 
  -1  -2   9        0.86        0.82      1.10 o 
   0  -2   9      275.81      286.47      6.82 o 
   1  -2   9      207.56      231.23      6.11 o 
   2  -2   9      445.72      471.39     21.55 o 
   3  -2   9        4.93        4.37      1.69 o 
   4  -2   9      103.87       75.31     12.38 o 
   5  -2   9       75.92       69.17     16.28 o 
   6  -2   9       14.23       12.81      4.80 o 
   7  -2   9        0.48       -0.33      2.14 o 
  -7  -1   9        0.13       -0.94      2.38 o 
  -6  -1   9       11.22        3.36      3.39 o 
  -5  -1   9       12.22       12.03      3.73 o 
  -4  -1   9      139.44      162.51     10.41 o 
  -3  -1   9      120.49      121.04     11.44 o 
  -2  -1   9       19.69       17.23      3.50 o 
  -1  -1   9       36.22       37.15      2.52 o 
   0  -1   9      103.74       96.19      3.01 o 
   1  -1   9      435.65      482.29     13.34 o 
   2  -1   9        0.22        0.54      2.55 o 
   3  -1   9        7.78        4.33      2.23 o 
   4  -1   9      101.60      116.34     11.63 o 
   5  -1   9       54.81       39.87      8.05 o 
   6  -1   9      165.15      179.32     57.53 o 
   7  -1   9        0.22       -0.77      2.19 o 
   8  -1   9        9.27        4.49      4.05 o 
  -7   0   9        0.16       13.40     12.82 o 
  -6   0   9        0.04       -2.29      4.56 o 
  -5   0   9       17.96       24.11     11.54 o 
  -4   0   9        5.79        5.30      6.38 o 
  -3   0   9        8.35        9.51      5.79 o 
  -2   0   9      168.08      130.75     11.10 o 
  -1   0   9        3.05        1.62      1.40 o 
   0   0   9      384.75      378.71     22.18 o 
   1   0   9      512.58      588.06     27.59 o 
   2   0   9      108.37      102.82     11.57 o 
   3   0   9       21.07       30.76      4.20 o 
   4   0   9        6.87        5.73      1.44 o 
   5   0   9       90.78      101.27     16.45 o 
   6   0   9        1.39        0.05      0.97 o 
   7   0   9        5.36        2.58      1.96 o 
   8   0   9        4.56        0.82      1.95 o 
  -7   1   9        0.01       -1.25      7.39 o 
  -6   1   9        0.82        0.77      3.04 o 
  -5   1   9       64.41       82.67     12.97 o 
  -4   1   9       10.46       10.54      3.81 o 
  -3   1   9        1.99        0.80      2.59 o 
  -2   1   9        0.19        0.41      1.98 o 
  -1   1   9        1.49        2.36      1.71 o 
   0   1   9        2.08        2.04      0.99 o 
   1   1   9      104.74       93.42     21.34 o 
   2   1   9      567.72      634.80     23.64 o 
   3   1   9        3.94        2.28      0.91 o 
   4   1   9       41.69       29.63      4.72 o 
   5   1   9       51.63       48.13      8.38 o 
   6   1   9       27.21       16.25      6.38 o 
   7   1   9       12.54       11.54      2.92 o 
   8   1   9        0.68        3.13      2.50 o 
  -6   2   9        2.17        5.40      5.18 o 
  -5   2   9        9.20       11.16      6.90 o 
  -4   2   9       48.53       52.57      7.37 o 
  -3   2   9        0.09       -0.51      2.66 o 
  -2   2   9       30.10       21.71      4.87 o 
  -1   2   9      483.39      448.38     75.41 o 
   0   2   9       29.85       27.77      3.22 o 
   1   2   9       69.22       57.30      3.20 o 
   2   2   9      103.83      116.89      7.22 o 
   3   2   9        2.42        1.18      1.19 o 
   4   2   9        5.32        4.81      1.51 o 
   5   2   9       24.35       23.73      3.62 o 
   6   2   9       80.85       70.27     17.27 o 
   7   2   9        7.31        5.96      2.31 o 
   8   2   9        2.00        1.56      3.26 o 
  -6   3   9        3.47        4.22      4.16 o 
  -5   3   9       22.33       10.54      9.94 o 
  -4   3   9       42.08       51.68     10.01 o 
  -3   3   9       18.05       19.23      3.96 o 
  -2   3   9        0.61        0.61      1.56 o 
  -1   3   9      197.42      187.86     19.22 o 
   0   3   9      290.16      304.39     12.34 o 
   1   3   9        0.58       -0.42      1.45 o 
   2   3   9      273.13      314.32     10.23 o 
   3   3   9      423.52      470.01      9.31 o 
   4   3   9       14.26       16.13      3.07 o 
   5   3   9       21.94       18.41      3.16 o 
   6   3   9       41.50       32.81      5.62 o 
   7   3   9       11.80        8.39      3.67 o 
   8   3   9        1.24        2.16      2.01 o 
  -5   4   9        6.79        4.04      6.62 o 
  -4   4   9       12.90        6.58      5.77 o 
  -3   4   9       97.98      113.50     10.14 o 
  -2   4   9        8.96        9.89      3.86 o 
  -1   4   9      223.39      251.98     15.12 o 
   0   4   9      396.09      428.74     31.06 o 
   1   4   9       75.67       85.36      7.69 o 
   2   4   9      119.33      111.69      5.78 o 
   3   4   9      194.94      218.80      7.46 o 
   4   4   9      132.10      154.10      5.85 o 
   5   4   9        2.43        2.64      2.11 o 
   6   4   9       76.14       77.48      9.89 o 
   7   4   9       45.54       35.90      6.65 o 
   8   4   9        3.15        3.16      3.67 o 
  -4   5   9        0.75        1.32      3.82 o 
  -3   5   9        5.26        2.56      5.30 o 
  -2   5   9       84.56      106.38     25.52 o 
  -1   5   9       79.64      104.84     12.17 o 
   0   5   9        8.32        4.02      2.55 o 
   1   5   9      356.21      416.35     27.63 o 
   2   5   9        2.44       -0.46      2.45 o 
   3   5   9      200.23      251.98     10.13 o 
   4   5   9      399.96      480.98     20.86 o 
   5   5   9       41.28       55.53      5.64 o 
   6   5   9       69.81       61.51      6.27 o 
   7   5   9       14.36       10.55      3.70 o 
   8   5   9        9.02        5.25      3.38 o 
  -3   6   9        0.07       -0.27      3.10 o 
  -2   6   9        3.20        5.50      4.55 o 
  -1   6   9      142.76      184.44     33.69 o 
   0   6   9       93.46       96.41      9.37 o 
   1   6   9       46.53       51.24      6.95 o 
   2   6   9       77.98       77.08     10.00 o 
   3   6   9       62.97       81.05      9.23 o 
   4   6   9        3.36        4.76      3.04 o 
   5   6   9       45.09       47.96      6.18 o 
   6   6   9        0.06        0.81      1.86 o 
   7   6   9       26.59       16.23      8.32 o 
   8   6   9       53.98       27.50     23.47 o 
  -2   7   9        1.53        5.93      7.87 o 
  -1   7   9       25.81       43.09     13.00 o 
   0   7   9       42.88       43.18      8.06 o 
   1   7   9        0.58       -1.27      3.54 o 
   2   7   9        0.54        3.42      3.49 o 
   3   7   9      124.64      147.89     11.70 o 
   4   7   9      134.21      182.24     23.88 o 
   5   7   9       66.90       91.70      8.94 o 
   6   7   9       21.42        8.43      4.55 o 
   7   7   9        5.77        4.45      4.86 o 
  -1   8   9        0.12       -0.68      4.84 o 
   0   8   9        6.22       12.30      6.23 o 
   1   8   9        1.82        6.58      7.50 o 
   2   8   9        0.07        4.40      6.35 o 
   3   8   9        7.78        7.18      8.10 o 
   4   8   9       24.19       12.58     13.95 o 
   5   8   9        0.53       -0.21      3.55 o 
   6   8   9        0.76       -0.61      2.00 o 
   3   9   9        0.86        4.69      7.13 o 
  -4  -7  10        2.96        0.22      2.72 o 
  -3  -7  10        4.14        2.22      4.00 o 
  -2  -7  10        5.58        3.10      2.52 o 
  -1  -7  10       10.65        7.09      3.91 o 
   0  -7  10        0.21       -0.76      1.80 o 
   1  -7  10        5.19        2.73      3.99 o 
  -5  -6  10        4.29        3.15      5.17 o 
  -4  -6  10       12.25        6.17      7.17 o 
  -3  -6  10       42.65       46.59      7.22 o 
  -2  -6  10       66.65       75.08      9.85 o 
  -1  -6  10       16.46       21.05      3.78 o 
   0  -6  10        2.01        1.15      2.66 o 
   1  -6  10        3.60        4.49      3.56 o 
   2  -6  10        5.00        4.74      2.86 o 
   3  -6  10       11.71       11.13      4.27 o 
  -6  -5  10       15.21       20.71      8.26 o 
  -5  -5  10       39.33       38.37      9.12 o 
  -4  -5  10        0.15        0.38      2.88 o 
  -3  -5  10        1.76        3.13      4.90 o 
  -2  -5  10       47.09       61.32      7.44 o 
  -1  -5  10      115.42      141.31     12.81 o 
   0  -5  10       62.80       61.32      5.01 o 
   1  -5  10       52.21       51.99      7.45 o 
   2  -5  10       49.02       47.77      5.62 o 
   3  -5  10       38.38       33.26      9.23 o 
   4  -5  10       13.10       11.05      4.05 o 
  -6  -4  10        6.85        5.76      6.05 o 
  -5  -4  10       11.29        6.11      3.07 o 
  -4  -4  10       22.46       14.39      5.07 o 
  -3  -4  10       24.74       17.08      4.17 o 
  -2  -4  10      209.78      228.36     10.97 o 
  -1  -4  10      222.50      234.81      8.66 o 
   0  -4  10        0.35       -1.03      1.03 o 
   1  -4  10        3.75        2.63      1.56 o 
   2  -4  10       12.37       15.36      2.82 o 
   3  -4  10      138.12      138.04     29.06 o 
   4  -4  10       75.85       53.91     20.41 o 
   5  -4  10       17.19        9.50      4.62 o 
  -7  -3  10        0.24       -1.70      5.26 o 
  -6  -3  10        8.14       11.84      5.64 o 
  -5  -3  10       50.58       38.38     13.96 o 
  -4  -3  10       79.63       70.85      7.99 o 
  -3  -3  10       19.63       15.05      2.95 o 
  -2  -3  10      157.79      152.88      7.87 o 
  -1  -3  10      180.77      179.78      6.70 o 
   0  -3  10      101.99      118.21      5.21 o 
   1  -3  10      188.12      211.40     12.28 o 
   2  -3  10      160.34      153.95     13.56 o 
   3  -3  10      103.43       97.03     13.70 o 
   4  -3  10        6.70        5.30      2.44 o 
   5  -3  10        0.15        0.28      1.54 o 
   6  -3  10        0.74        0.25      2.08 o 
  -7  -2  10        1.89        0.47      5.07 o 
  -6  -2  10        9.44        7.10      3.22 o 
  -5  -2  10        2.64        1.61      2.08 o 
  -4  -2  10        0.51        0.21      1.48 o 
  -3  -2  10        0.47        0.17      1.39 o 
  -2  -2  10      121.48      119.59      5.34 o 
  -1  -2  10      499.82      523.44     27.41 o 
   0  -2  10      687.64      784.68     12.39 o 
   1  -2  10        4.16        5.21      2.61 o 
   2  -2  10      419.64      410.74     14.19 o 
   3  -2  10      213.81      234.42     12.08 o 
   4  -2  10       90.95       74.34     12.18 o 
   5  -2  10       16.48        9.45      6.49 o 
   6  -2  10       13.84       10.46      5.13 o 
   7  -2  10        1.70        2.18      3.47 o 
  -7  -1  10        0.02       -0.41      6.40 o 
  -6  -1  10        1.04        2.94      3.94 o 
  -5  -1  10       16.13        9.13      6.52 o 
  -4  -1  10       53.26       55.65      7.97 o 
  -3  -1  10       58.54       64.49      8.64 o 
  -2  -1  10       27.54       19.45      2.23 o 
  -1  -1  10       11.87       12.97      2.18 o 
   0  -1  10        4.74        3.45      0.77 o 
   1  -1  10       16.34       16.89      4.49 o 
   2  -1  10      197.85      219.64     10.42 o 
   3  -1  10      463.56      533.08     22.22 o 
   4  -1  10      586.05      687.01     41.70 o 
   5  -1  10        1.72        0.72      1.75 o 
   6  -1  10       80.33       61.77     21.44 o 
   7  -1  10       14.91        8.33      5.59 o 
  -7   0  10        0.72        0.80      6.99 o 
  -6   0  10        1.13        6.79      9.82 o 
  -5   0  10        7.32        9.41      5.74 o 
  -4   0  10       49.35       48.87      8.00 o 
  -3   0  10       15.66       13.37      4.14 o 
  -2   0  10       27.94       26.53     10.72 o 
  -1   0  10       16.66       15.71      2.98 o 
   0   0  10      105.80       86.54     17.90 o 
   1   0  10      159.96      180.09     10.73 o 
   2   0  10        8.41        6.89      5.78 o 
   3   0  10       13.06       21.48      4.22 o 
   4   0  10        0.72        1.13      0.70 o 
   5   0  10        9.01        7.75      2.48 o 
   6   0  10       27.83       29.37      5.63 o 
   7   0  10       43.77       27.70      5.29 o 
   8   0  10       57.36       57.87     13.82 o 
  -6   1  10        0.67        9.15     10.09 o 
  -5   1  10        3.55        2.87      3.61 o 
  -4   1  10       54.41       45.47     11.54 o 
  -3   1  10       44.81       36.41      4.10 o 
  -2   1  10        1.10        0.74      1.97 o 
  -1   1  10        3.59        2.39      1.78 o 
   0   1  10      135.21      129.54     17.00 o 
   1   1  10      119.98      121.85      8.53 o 
   2   1  10      170.40      188.69     16.23 o 
   3   1  10        8.37       16.33      4.53 o 
   4   1  10        5.02        2.67      1.02 o 
   5   1  10       36.94       23.81      9.03 o 
   6   1  10        2.94        3.66      2.04 o 
   7   1  10        2.24        2.11      1.80 o 
   8   1  10        0.03        7.66      8.03 o 
  -6   2  10        8.49        4.47      5.04 o 
  -5   2  10        0.73        3.78      3.95 o 
  -4   2  10       14.62        9.82      4.23 o 
  -3   2  10      149.45      154.78     29.85 o 
  -2   2  10        9.61        5.59      3.47 o 
  -1   2  10       38.41       34.98      9.13 o 
   0   2  10      195.03      203.66     53.44 o 
   1   2  10      208.27      219.70      6.31 o 
   2   2  10      110.59      109.07      6.22 o 
   3   2  10        0.63        0.58      0.89 o 
   4   2  10       18.12       20.56      2.22 o 
   5   2  10       19.69       16.54      3.64 o 
   6   2  10       56.26       51.68     28.00 o 
   7   2  10        8.82        5.90      2.48 o 
   8   2  10        0.66        3.04      3.94 o 
  -5   3  10        3.69        3.38      5.97 o 
  -4   3  10        0.03        1.99      4.49 o 
  -3   3  10       25.99       20.07      6.69 o 
  -2   3  10      102.17       92.59      9.63 o 
  -1   3  10       43.67       38.83      5.91 o 
   0   3  10       42.15       39.39      5.14 o 
   1   3  10      416.13      512.19     13.83 o 
   2   3  10       14.23       17.72      2.60 o 
   3   3  10      144.90      159.81      5.36 o 
   4   3  10       49.76       54.90      4.50 o 
   5   3  10       31.88       27.08      5.47 o 
   6   3  10       63.67       55.61     15.62 o 
   7   3  10       17.39        7.20      4.22 o 
   8   3  10        1.84        1.74      1.99 o 
  -5   4  10        2.04        0.62      3.30 o 
  -4   4  10        0.16        0.37      2.32 o 
  -3   4  10       22.24       16.88      7.77 o 
  -2   4  10      104.54      133.07     44.48 o 
  -1   4  10       30.66       35.95      5.03 o 
   0   4  10       25.40       17.99      5.01 o 
   1   4  10      104.68      102.86      8.44 o 
   2   4  10      184.03      216.81      9.37 o 
   3   4  10       42.76       42.98      3.96 o 
   4   4  10       14.36       15.51      2.37 o 
   5   4  10       43.18       59.75      7.05 o 
   6   4  10        6.37        8.25      3.48 o 
   7   4  10       41.60       16.58      9.62 o 
   8   4  10        6.78        2.78      2.94 o 
  -4   5  10       11.96       -0.18      2.65 o 
  -3   5  10        7.40        1.18      3.05 o 
  -2   5  10        0.07       -0.95      4.49 o 
  -1   5  10       24.47       24.51      8.21 o 
   0   5  10        0.78        1.59      2.48 o 
   1   5  10       83.13       97.45     12.72 o 
   2   5  10      296.72      371.27     18.44 o 
   3   5  10       83.43       96.37      5.31 o 
   4   5  10       51.08       55.11      5.89 o 
   5   5  10       14.77       16.36      4.10 o 
   6   5  10       19.99       15.59      5.63 o 
   7   5  10        0.51        2.21      3.17 o 
   8   5  10        7.51        4.24      2.92 o 
  -3   6  10        8.83        1.54      3.91 o 
  -2   6  10       11.05       17.39     10.53 o 
  -1   6  10       50.30       48.40     19.51 o 
   0   6  10       84.03      116.11     25.86 o 
   1   6  10       31.87       41.39      6.41 o 
   2   6  10        6.47        7.60      5.16 o 
   3   6  10       16.59       18.01      5.91 o 
   4   6  10        4.77        4.36      2.89 o 
   5   6  10       55.33       68.25      6.72 o 
   6   6  10      101.29      108.18      7.56 o 
   7   6  10       28.15       18.23      6.93 o 
  -2   7  10        3.02        2.19      4.43 o 
  -1   7  10        1.03        3.42      4.52 o 
   0   7  10        1.64        4.70      6.44 o 
   1   7  10       39.66       48.32      7.07 o 
   2   7  10       28.05       35.65      9.65 o 
   3   7  10       51.92       58.42      7.59 o 
   4   7  10       54.06       71.64      8.31 o 
   5   7  10       17.74       16.26      3.82 o 
   6   7  10        5.48        6.03      3.16 o 
   7   7  10        0.52        1.01      2.90 o 
   0   8  10       12.13       25.75     10.51 o 
   1   8  10       19.24       17.42     30.83 o 
   2   8  10        0.87        4.69      6.31 o 
   3   8  10        3.24        4.90      6.10 o 
   4   8  10        0.06        0.83      3.36 o 
   5   8  10       24.18       32.32      6.98 o 
  -3  -7  11        9.42        9.31      8.14 o 
  -2  -7  11        0.15        0.72      3.47 o 
  -1  -7  11        2.30        1.37      2.62 o 
   0  -7  11       13.86        6.90      3.90 o 
  -5  -6  11        3.75        3.93      7.48 o 
  -4  -6  11        6.83        2.90      3.53 o 
  -3  -6  11       20.65       17.62      8.63 o 
  -2  -6  11       28.06       30.48      6.96 o 
  -1  -6  11        0.15        0.70      2.27 o 
   0  -6  11        0.08        1.11      2.23 o 
   1  -6  11       15.68       15.70      4.64 o 
   2  -6  11        0.32       -0.56      2.72 o 
  -5  -5  11        1.98        2.19      3.41 o 
  -4  -5  11        2.07        0.82      1.89 o 
  -3  -5  11       16.73       10.22      4.33 o 
  -2  -5  11      127.62      142.47      8.75 o 
  -1  -5  11       56.72       70.41      7.70 o 
   0  -5  11       31.69       26.26      6.77 o 
   1  -5  11       38.28       40.17     11.15 o 
   2  -5  11       37.00       39.67     13.69 o 
   3  -5  11        1.04        1.25      2.67 o 
   4  -5  11        2.14        0.77      4.62 o 
  -6  -4  11        9.36       15.79      8.30 o 
  -5  -4  11       13.87        4.79      3.83 o 
  -4  -4  11        9.38        5.04      3.61 o 
  -3  -4  11       67.36       56.83      6.24 o 
  -2  -4  11       16.94       16.87      2.96 o 
  -1  -4  11       56.91       63.51      5.27 o 
   0  -4  11        0.14        0.37      1.78 o 
   1  -4  11       10.83       14.25      2.28 o 
   2  -4  11      120.73      117.77     17.33 o 
   3  -4  11       71.34       58.82     16.15 o 
   4  -4  11       20.12       13.01      9.11 o 
   5  -4  11        7.19       14.35      8.53 o 
  -6  -3  11       31.52       28.00      6.53 o 
  -5  -3  11        2.31        1.92      2.49 o 
  -4  -3  11       75.77       51.50     12.30 o 
  -3  -3  11       37.99       39.72      5.21 o 
  -2  -3  11      104.91      107.32      6.35 o 
  -1  -3  11       39.19       43.59      4.52 o 
   0  -3  11       54.98       62.62      3.87 o 
   1  -3  11        7.15        4.30      1.48 o 
   2  -3  11        3.77        3.81      1.18 o 
   3  -3  11       76.10       49.49      8.73 o 
   4  -3  11        1.40        0.95      1.46 o 
   5  -3  11        2.00        3.45      8.81 o 
   6  -3  11        7.97        9.09     11.90 o 
  -6  -2  11        0.02        3.08      2.96 o 
  -5  -2  11        2.38        0.74      2.33 o 
  -4  -2  11       16.83       13.60      3.11 o 
  -3  -2  11      261.66      272.56     38.34 o 
  -2  -2  11      529.01      440.36     61.39 o 
  -1  -2  11       57.74       52.23      5.51 o 
   0  -2  11      362.45      348.47     21.82 o 
   1  -2  11       41.32       52.39      6.57 o 
   2  -2  11       91.66      118.35      8.95 o 
   3  -2  11        0.12        0.64      2.04 o 
   4  -2  11       96.18      114.86      9.46 o 
   5  -2  11        0.32       -0.89      2.11 o 
   6  -2  11        0.29        4.40      8.94 o 
  -6  -1  11        1.15        3.28      8.47 o 
  -5  -1  11        8.22        5.55      3.58 o 
  -4  -1  11       30.26       28.86      6.23 o 
  -3  -1  11        5.77        2.94      2.05 o 
  -2  -1  11        5.55        3.13      1.71 o 
  -1  -1  11        4.22        1.63      1.12 o 
   0  -1  11       66.53       71.09      8.02 o 
   1  -1  11      758.04      960.31     38.77 o 
   2  -1  11      914.13     1040.26     29.71 o 
   3  -1  11       66.44       75.80      7.62 o 
   4  -1  11       95.55       87.44     10.95 o 
   5  -1  11       14.17        9.08      3.42 o 
   6  -1  11        7.56        4.87      1.75 o 
   7  -1  11        2.01        4.26      8.28 o 
  -6   0  11        0.28        7.91     10.07 o 
  -5   0  11        0.03        2.09      6.71 o 
  -4   0  11       12.51       11.85      8.50 o 
  -3   0  11       27.05       25.40      5.70 o 
  -2   0  11       39.76       43.74     11.14 o 
  -1   0  11       16.63       15.73      2.78 o 
   0   0  11        3.53        2.70      1.19 o 
   1   0  11        2.87        8.77      4.11 o 
   2   0  11       12.01        9.74      7.18 o 
   3   0  11        0.37        2.74      5.44 o 
   4   0  11       42.08       51.25      5.52 o 
   5   0  11      224.32      270.00     17.31 o 
   6   0  11      150.41      154.75     21.96 o 
   7   0  11        1.93        2.61      2.73 o 
  -6   1  11        3.68        3.31      5.09 o 
  -5   1  11        1.57        5.88      4.99 o 
  -4   1  11       22.70       20.08      7.20 o 
  -3   1  11       64.67       52.06     18.45 o 
  -2   1  11        2.75        2.20      2.46 o 
  -1   1  11        3.02        1.59      1.46 o 
   0   1  11       17.92       16.38      5.14 o 
   1   1  11       78.95      104.98      8.92 o 
   2   1  11      115.54      136.45     15.75 o 
   3   1  11       26.69       26.67      5.82 o 
   4   1  11        5.44        5.05      6.16 o 
   5   1  11        0.09        1.51      1.08 o 
   6   1  11        2.30        1.19      1.61 o 
   7   1  11        0.54        0.28      1.20 o 
   8   1  11        1.92        4.36      4.25 o 
  -6   2  11        0.36        4.63     10.44 o 
  -5   2  11        9.07       12.48      5.59 o 
  -4   2  11        0.16       -1.63      4.03 o 
  -3   2  11       69.33       71.50      7.43 o 
  -2   2  11       89.37       73.29     10.20 o 
  -1   2  11       10.94        4.72      2.77 o 
   0   2  11      101.81       87.51      5.46 o 
   1   2  11      164.64      171.01     13.60 o 
   2   2  11       83.26      100.82      3.81 o 
   3   2  11        3.09        3.16      0.82 o 
   4   2  11       12.02       13.16      1.64 o 
   5   2  11       25.76       22.49      5.83 o 
   6   2  11       34.40       21.04      7.25 o 
   7   2  11       12.09        2.27      3.94 o 
   8   2  11        0.71        2.15      2.37 o 
  -5   3  11        1.46        0.24      4.91 o 
  -4   3  11       29.08       42.71      6.57 o 
  -3   3  11        1.41        2.38      4.35 o 
  -2   3  11        7.99        4.80      4.01 o 
  -1   3  11       16.42       15.80      3.91 o 
   0   3  11       40.96       30.00      4.82 o 
   1   3  11      332.08      386.29     18.67 o 
   2   3  11      333.17      423.46     11.08 o 
   3   3  11       57.01       49.74      7.67 o 
   4   3  11       62.23       64.80      5.34 o 
   5   3  11       31.41       31.62      8.55 o 
   6   3  11       28.64        1.92      5.55 o 
   7   3  11        3.45        0.47      2.05 o 
   8   3  11        3.25        1.89      2.44 o 
  -4   4  11       17.90       28.26      9.53 o 
  -3   4  11        7.69        4.15      4.17 o 
  -2   4  11        0.39        0.41      2.16 o 
  -1   4  11        7.89       10.97      3.43 o 
   0   4  11       48.59       51.26      7.90 o 
   1   4  11       16.24       12.24      4.40 o 
   2   4  11       35.86       54.14      6.26 o 
   3   4  11       16.90       21.05      3.47 o 
   4   4  11       44.79       37.27      6.42 o 
   5   4  11       63.99       75.70      7.81 o 
   6   4  11       61.43       64.64      6.56 o 
   7   4  11       14.44        4.17      3.64 o 
   8   4  11        7.82        2.03      2.97 o 
  -4   5  11        0.64        6.89      9.26 o 
  -3   5  11        0.09       -2.86      6.16 o 
  -2   5  11        0.56        0.74      3.97 o 
  -1   5  11       26.51       29.69      5.36 o 
   0   5  11       96.76      121.56     27.40 o 
   1   5  11       52.20       53.16     11.48 o 
   2   5  11        5.12        8.90      3.41 o 
   3   5  11       31.33       47.23      6.83 o 
   4   5  11        6.81        5.71      2.43 o 
   5   5  11       23.12       14.24      5.24 o 
   6   5  11        9.91        6.85      4.65 o 
   7   5  11        7.38        3.84      3.76 o 
   8   5  11        0.63       -0.30      1.80 o 
  -2   6  11        5.34        2.72      4.10 o 
  -1   6  11       13.66       17.00      9.45 o 
   0   6  11       29.04       36.45      9.06 o 
   1   6  11        5.20        6.90      5.92 o 
   2   6  11        7.50       10.71      4.34 o 
   3   6  11       60.17       62.84     13.00 o 
   4   6  11       85.92      103.67      7.68 o 
   5   6  11       36.83       51.64     11.85 o 
   6   6  11        5.18        3.54      4.53 o 
   7   6  11       13.17       13.79      6.56 o 
  -1   7  11       11.17       11.11      8.91 o 
   0   7  11       22.87       36.40      9.21 o 
   1   7  11       17.28       23.66      8.24 o 
   2   7  11        2.44       -0.15      3.43 o 
   3   7  11        4.56        4.10      5.16 o 
   4   7  11       33.87       35.61      8.50 o 
   5   7  11        4.08        4.34      3.09 o 
   6   7  11        4.66        8.36      5.92 o 
   1   8  11        0.44        6.68      5.82 o 
   2   8  11       10.68        8.82      7.57 o 
   3   8  11        1.76        2.02      3.45 o 
   4   8  11       17.53        7.69      8.30 o 
   5   8  11       15.13        9.32     10.25 o 
  -3  -6  12        3.76        3.87      5.72 o 
  -2  -6  12        5.13        1.79      2.84 o 
  -1  -6  12       20.96       14.32     11.35 o 
   0  -6  12        0.39       -0.15      1.48 o 
   1  -6  12        4.16        5.44      6.02 o 
  -5  -5  12        0.48        2.88      3.98 o 
  -4  -5  12       14.65        7.35      3.38 o 
  -3  -5  12        6.33        2.70      2.44 o 
  -2  -5  12       28.33       22.99      5.41 o 
  -1  -5  12       49.67       54.65      7.90 o 
   0  -5  12       32.68       37.71      6.02 o 
   1  -5  12        7.24        3.78      4.22 o 
   2  -5  12       11.35       11.19      7.29 o 
   3  -5  12       20.43       34.07     17.09 o 
  -5  -4  12        7.68        3.33      3.81 o 
  -4  -4  12        3.45        1.06      2.81 o 
  -3  -4  12       34.92       21.61      4.81 o 
  -2  -4  12       31.35       23.23      4.99 o 
  -1  -4  12       19.33       18.52      3.73 o 
   0  -4  12       43.22       46.66      4.32 o 
   1  -4  12        1.27        0.81      1.56 o 
   2  -4  12       25.14        8.69     12.93 o 
   3  -4  12       34.16       44.55     10.48 o 
   4  -4  12       19.27       26.96      9.85 o 
  -6  -3  12        1.00        0.49      3.65 o 
  -5  -3  12        7.85        3.91      3.57 o 
  -4  -3  12        2.44        3.14      2.63 o 
  -3  -3  12       14.01       10.41      2.46 o 
  -2  -3  12       56.71       51.18     12.83 o 
  -1  -3  12       52.37       47.18      6.66 o 
   0  -3  12        0.17        0.55      0.92 o 
   1  -3  12       35.90       37.31      6.30 o 
   2  -3  12        4.51        9.33      6.23 o 
   3  -3  12       21.34       32.13      5.74 o 
   4  -3  12       20.84       17.46     12.33 o 
   5  -3  12        1.35        2.85      9.08 o 
  -6  -2  12        2.92        5.25      6.43 o 
  -5  -2  12       43.33       36.47      9.83 o 
  -4  -2  12       82.36       75.54      7.40 o 
  -3  -2  12        5.92        4.73      2.38 o 
  -2  -2  12       15.96        9.81      3.86 o 
  -1  -2  12      109.23       96.78     22.47 o 
   0  -2  12       38.77       47.64      7.77 o 
   1  -2  12       31.51       43.35      8.08 o 
   2  -2  12       43.18       55.02      7.20 o 
   3  -2  12       27.14       36.71      6.58 o 
   4  -2  12       20.72       27.37      6.34 o 
   5  -2  12       17.73       13.68      7.06 o 
   6  -2  12        0.13        0.46      3.77 o 
  -6  -1  12        3.65       11.29     11.71 o 
  -5  -1  12        0.62        0.19      1.62 o 
  -4  -1  12        1.67        0.52      1.41 o 
  -3  -1  12        9.85        6.95      2.29 o 
  -2  -1  12       12.71        8.40      2.59 o 
  -1  -1  12      519.95      362.16     82.81 o 
   0  -1  12      568.52      748.20     33.40 o 
   1  -1  12       13.44       16.03      5.44 o 
   2  -1  12       75.83       86.50      9.71 o 
   3  -1  12       53.44       71.04      8.37 o 
   4  -1  12       65.75       83.35     11.07 o 
   5  -1  12        5.16        4.75      4.06 o 
   6  -1  12        8.88        9.65      6.20 o 
   7  -1  12        0.53       -1.21      4.28 o 
  -6   0  12        0.03        5.96      5.93 o 
  -5   0  12        1.86        0.21      2.83 o 
  -4   0  12       12.78       13.85      4.41 o 
  -3   0  12       16.67       14.94      3.95 o 
  -2   0  12        7.66        6.82      3.52 o 
  -1   0  12        2.29        1.29      0.91 o 
   0   0  12       33.95       38.46      6.66 o 
   1   0  12       41.39       35.49     10.72 o 
   2   0  12        0.90       -1.51      5.20 o 
   3   0  12      437.75      576.79     36.16 o 
   4   0  12      367.54      487.79     25.56 o 
   5   0  12       18.90       19.06      5.44 o 
   6   0  12       16.44        9.40      4.75 o 
   7   0  12        0.04        1.73      4.25 o 
  -5   1  12       12.59       24.66     12.12 o 
  -4   1  12        1.05       -0.72      4.83 o 
  -3   1  12        5.64        6.00      3.75 o 
  -2   1  12        0.26       -0.48      1.19 o 
  -1   1  12        8.20        9.37      4.90 o 
   0   1  12      106.69       85.22     29.38 o 
   1   1  12       54.19       62.55     12.51 o 
   2   1  12        4.06       -2.30      5.55 o 
   3   1  12        1.57        0.03      1.85 o 
   4   1  12       43.56       35.64     11.42 o 
   5   1  12        1.92       -0.14      2.31 o 
   6   1  12        0.69        0.39      4.22 o 
   7   1  12       32.50       -1.29      3.58 o 
  -5   2  12        2.70        6.43      5.22 o 
  -4   2  12       27.81       17.44      4.94 o 
  -3   2  12       18.96       13.25      5.60 o 
  -2   2  12       72.90       50.44      6.98 o 
  -1   2  12       61.35       43.04      5.36 o 
   0   2  12        7.58        8.33      2.68 o 
   1   2  12       19.66       14.06      2.80 o 
   2   2  12        7.15        8.96      4.64 o 
   3   2  12       23.00       34.58     11.11 o 
   4   2  12      115.58      135.89     11.94 o 
   5   2  12       58.25       37.91     14.15 o 
   6   2  12        1.59        0.29      1.49 o 
   7   2  12        1.38       -0.15      3.93 o 
  -5   3  12        2.11        3.37      4.95 o 
  -4   3  12        7.80       10.79      6.92 o 
  -3   3  12       16.53       11.19      4.02 o 
  -2   3  12        9.62        3.82      3.52 o 
  -1   3  12       19.99       12.43      4.54 o 
   0   3  12       54.43       55.55      4.92 o 
   1   3  12       99.81      106.28     13.79 o 
   2   3  12      265.21      276.30     14.74 o 
   3   3  12       74.41       87.46      5.49 o 
   4   3  12        7.99        9.86      4.44 o 
   5   3  12        3.42        2.73      1.83 o 
   6   3  12        7.66        1.51      2.21 o 
   7   3  12        9.83        0.06      1.59 o 
  -4   4  12        1.81        6.27      6.47 o 
  -3   4  12       14.52       18.87      5.82 o 
  -2   4  12       12.32        7.70      4.40 o 
  -1   4  12       28.40       16.97      6.87 o 
   0   4  12        0.08       -0.40      2.75 o 
   1   4  12       17.70       19.71      4.97 o 
   2   4  12        1.68        0.38      1.77 o 
   3   4  12       45.26       56.88      7.96 o 
   4   4  12       15.91       13.71      4.04 o 
   5   4  12       16.90       19.89      4.33 o 
   6   4  12       51.98       47.46     12.87 o 
   7   4  12       15.73        1.73      4.34 o 
  -3   5  12       11.63        8.99      6.83 o 
  -2   5  12       16.74       14.06      9.16 o 
  -1   5  12        2.29        0.62      3.28 o 
   0   5  12        9.02       12.65      6.20 o 
   1   5  12       45.42       53.49      6.24 o 
   2   5  12       56.42       50.14      6.19 o 
   3   5  12        6.29        3.21      3.31 o 
   4   5  12        3.40        1.85      2.11 o 
   5   5  12        0.33        3.97      3.74 o 
   6   5  12        0.05        1.06      2.25 o 
   7   5  12       15.23       10.02      4.79 o 
  -2   6  12        6.84        6.88      6.82 o 
  -1   6  12       14.51       10.26      8.18 o 
   0   6  12        6.10        1.99      3.48 o 
   1   6  12       37.30       37.58      7.74 o 
   2   6  12       57.60       69.86      8.04 o 
   3   6  12       34.74       30.10      6.21 o 
   4   6  12       26.89       34.54      5.50 o 
   5   6  12       15.07       13.50      3.59 o 
   6   6  12       12.35        9.15      5.74 o 
   7   6  12        0.70        4.33      6.80 o 
   0   7  12        0.19        0.24      6.37 o 
   1   7  12        0.08        1.79      7.19 o 
   2   7  12       25.48       30.80      6.54 o 
   3   7  12       31.37       30.46      9.96 o 
   4   7  12        8.85        5.68      4.04 o 
   5   7  12       10.58       13.75      4.67 o 
   6   7  12        8.97       10.62      8.63 o 
  -1  -6  13        0.16        0.35      5.26 o 
  -4  -5  13        1.68        2.97      2.40 o 
  -3  -5  13        6.45        5.39      3.37 o 
  -2  -5  13        8.12        6.79      3.30 o 
  -1  -5  13       14.89        2.99      3.30 o 
   0  -5  13       51.46       58.72      9.99 o 
   1  -5  13       69.43      104.35     20.92 o 
   2  -5  13        1.45        0.84      4.29 o 
  -5  -4  13       11.94       12.96      4.71 o 
  -4  -4  13        4.31        2.76      2.58 o 
  -3  -4  13        3.61        1.95      2.80 o 
  -2  -4  13       22.68       14.28      4.72 o 
  -1  -4  13        0.21        0.70      1.49 o 
   0  -4  13        6.09        6.86      5.27 o 
   1  -4  13       15.55       11.37      4.58 o 
   2  -4  13       17.05       18.28     12.29 o 
   3  -4  13        7.56       14.35      7.87 o 
   4  -4  13       15.62       17.97     14.90 o 
  -5  -3  13        0.03        2.85      2.70 o 
  -4  -3  13        1.42        0.60      2.00 o 
  -3  -3  13        1.78        0.85      2.18 o 
  -2  -3  13        7.86        7.24      2.78 o 
  -1  -3  13       95.87       75.14     20.62 o 
   0  -3  13       20.79       25.18     12.20 o 
   1  -3  13       11.87       13.85      5.17 o 
   2  -3  13        8.66       10.71      5.05 o 
   3  -3  13        0.66       -0.84      3.47 o 
   4  -3  13        0.68       -1.29      4.43 o 
   5  -3  13        0.97        0.63      4.33 o 
  -5  -2  13        0.70        1.94      4.31 o 
  -4  -2  13        1.97        2.38      2.32 o 
  -3  -2  13        9.30        7.09      2.79 o 
  -2  -2  13       30.05       19.42      5.61 o 
  -1  -2  13       23.39       12.87      4.55 o 
   0  -2  13       14.16       16.58      6.19 o 
   1  -2  13        1.09       -0.41      3.07 o 
   2  -2  13       26.83       31.61      6.39 o 
   3  -2  13       80.94      102.25     13.09 o 
   4  -2  13       23.41       35.55      7.51 o 
   5  -2  13        6.28        6.68     10.00 o 
  -5  -1  13        0.23        4.12      3.24 o 
  -4  -1  13        1.06        1.60      1.90 o 
  -3  -1  13       41.81       30.18      4.89 o 
  -2  -1  13      145.87       72.49      5.93 o 
  -1  -1  13       56.13       43.41     20.82 o 
   0  -1  13        2.14        3.28      6.42 o 
   1  -1  13        0.60        2.30      3.72 o 
   2  -1  13       10.23        8.73      5.22 o 
   3  -1  13       46.55       60.49      9.71 o 
   4  -1  13       29.05       38.55      7.11 o 
   5  -1  13        5.20        5.88      5.88 o 
   6  -1  13        8.26        2.47      6.99 o 
  -5   0  13        3.99        3.46      7.46 o 
  -4   0  13        0.03        1.71      2.79 o 
  -3   0  13        0.04        0.48      1.93 o 
  -2   0  13       44.51       45.18     20.41 o 
  -1   0  13        2.12        1.44      1.22 o 
   0   0  13        0.63        0.84      4.83 o 
   1   0  13       73.68      104.84     16.66 o 
   2   0  13       75.33      112.85     17.70 o 
   3   0  13       60.26       78.44     15.85 o 
   4   0  13       18.99       29.53      7.41 o 
   5   0  13        0.05       -0.60      2.95 o 
   6   0  13        0.15        1.80      5.84 o 
  -5   1  13        0.21       -6.59      6.65 o 
  -4   1  13        0.21        1.28      5.39 o 
  -3   1  13        4.96        9.93      4.25 o 
  -2   1  13       53.39       57.75     24.70 o 
  -1   1  13       65.72       62.44     19.10 o 
   0   1  13        2.72        6.03      3.61 o 
   1   1  13        6.32        6.13      4.52 o 
   2   1  13       36.74       29.84      7.06 o 
   3   1  13        1.38        2.45      3.87 o 
   4   1  13        4.71        1.04      5.40 o 
   5   1  13       48.54       65.55      9.65 o 
   6   1  13        4.19        8.21      8.11 o 
   7   1  13        2.46        0.18      4.29 o 
  -4   2  13       18.19       19.41      7.92 o 
  -3   2  13       41.00       37.58      5.31 o 
  -2   2  13        6.37        4.06      3.70 o 
  -1   2  13        6.19        4.40      4.05 o 
   0   2  13        0.89       -0.19      0.79 o 
   1   2  13        9.87        2.65      3.32 o 
   2   2  13      107.35      142.27     19.29 o 
   3   2  13      118.61      138.73     12.96 o 
   4   2  13       12.65       27.02      7.17 o 
   5   2  13        0.12        4.63      7.20 o 
   6   2  13        8.40       -0.83      3.30 o 
   7   2  13        0.09       -0.73      5.30 o 
  -4   3  13        0.02       -3.54      5.37 o 
  -3   3  13       13.42       11.12      6.24 o 
  -2   3  13       11.31        5.64      4.66 o 
  -1   3  13        4.60        3.71      2.47 o 
   0   3  13       76.17       58.67      9.91 o 
   1   3  13       95.53      116.42     30.53 o 
   2   3  13       17.68       15.24      4.57 o 
   3   3  13        1.68        1.60      1.55 o 
   4   3  13        0.70        3.51      1.57 o 
   5   3  13       16.74       11.02      3.71 o 
   6   3  13       40.21       45.51      8.60 o 
   7   3  13       21.47        0.27      4.80 o 
  -3   4  13        0.19        4.10      7.60 o 
  -2   4  13        5.13        5.62      5.15 o 
  -1   4  13        0.06       -1.37      3.39 o 
   0   4  13        2.07        2.56      3.36 o 
   1   4  13       15.70       16.96      3.40 o 
   2   4  13       18.33       18.43      3.50 o 
   3   4  13       16.42       18.47      4.52 o 
   4   4  13       39.23       50.33      6.12 o 
   5   4  13       34.03       40.53      4.23 o 
   6   4  13        3.47        5.27      4.10 o 
   7   4  13        0.70        0.04      3.72 o 
  -2   5  13       18.14       17.87     15.04 o 
  -1   5  13        8.77        8.18      5.88 o 
   0   5  13        1.57        0.44      2.31 o 
   1   5  13        0.18       -0.56      1.76 o 
   2   5  13        8.15        6.68      4.13 o 
   3   5  13        8.62        7.65      3.28 o 
   4   5  13        0.10        1.62      1.63 o 
   5   5  13        4.48        6.51      4.43 o 
   6   5  13        6.60        5.71      4.56 o 
  -1   6  13        6.50        9.82      8.15 o 
   0   6  13        0.88        4.42      5.40 o 
   1   6  13        7.47        5.71      5.51 o 
   2   6  13       84.80      105.13      9.34 o 
   3   6  13       43.07       54.73     15.03 o 
   4   6  13        6.99        3.70      3.49 o 
   5   6  13        0.08        2.84      3.39 o 
   6   6  13        1.02        5.23      5.00 o 
   1   7  13       19.84       31.33      7.28 o 
   2   7  13       20.31       20.33      7.19 o 
   3   7  13       18.84       21.96      7.31 o 
   4   7  13        0.16       -0.28      1.65 o 
   5   7  13        0.72       -0.92      2.97 o 
  -2  -5  14       24.54       31.09     10.73 o 
  -1  -5  14       31.34       12.13      8.16 o 
   0  -5  14        0.92       -0.59      3.62 o 
   1  -5  14        7.71        9.26      6.76 o 
  -4  -4  14        6.91        3.31      3.81 o 
  -3  -4  14        0.05        2.34      2.90 o 
  -2  -4  14        0.06        6.30      9.79 o 
  -1  -4  14        2.67        1.33      4.56 o 
   0  -4  14        4.34       16.48     12.75 o 
   1  -4  14       39.12       62.91     10.13 o 
   2  -4  14       50.34       50.86     34.80 o 
   3  -4  14       25.88       30.72     16.22 o 
  -4  -3  14        1.23        1.46      2.90 o 
  -3  -3  14       18.83        9.23      3.73 o 
  -2  -3  14       14.67       31.59     13.49 o 
  -1  -3  14       27.64       38.46      9.51 o 
   0  -3  14        7.81       10.69      6.47 o 
   1  -3  14        0.08        4.36      8.49 o 
   2  -3  14        0.29        3.44      4.21 o 
   3  -3  14        8.34       11.70      4.84 o 
   4  -3  14        0.46        4.36      6.03 o 
  -4  -2  14        0.45       -0.75      2.97 o 
  -3  -2  14        4.51        3.55      2.22 o 
  -2  -2  14        6.81        5.98      2.48 o 
  -1  -2  14       15.34       28.62     12.13 o 
   0  -2  14       43.11       59.88     10.02 o 
   1  -2  14       45.95       63.14     11.01 o 
   2  -2  14       47.22       81.07     18.00 o 
   3  -2  14       32.82       31.48      7.22 o 
   4  -2  14        0.36       -1.28      4.76 o 
   5  -2  14        1.03        2.27      3.70 o 
  -5  -1  14        6.76       13.85      7.17 o 
  -4  -1  14        2.75        3.71      4.25 o 
  -3  -1  14        0.26        0.71      2.16 o 
  -2  -1  14       23.90       24.50      9.30 o 
  -1  -1  14       27.26       15.52      6.04 o 
   0  -1  14       11.45        9.99      9.10 o 
   1  -1  14       15.35       14.74     10.25 o 
   2  -1  14        0.35        0.18      4.57 o 
   3  -1  14       25.80       36.21     14.62 o 
   4  -1  14       53.78       83.84     17.25 o 
   5  -1  14       16.07       16.37      6.23 o 
  -4   0  14        4.21        0.74      4.73 o 
  -3   0  14        0.04       -1.54      2.52 o 
  -2   0  14        0.69        0.05      1.38 o 
  -1   0  14       45.26       38.36     16.20 o 
   0   0  14       10.91        8.01      5.19 o 
   1   0  14        0.31        0.24      4.53 o 
   2   0  14       20.42       21.06     11.35 o 
   3   0  14        5.08       14.52      6.35 o 
   4   0  14        8.82        6.54      5.40 o 
   5   0  14        7.87        6.02      4.99 o 
   6   0  14        0.03       -1.35      5.96 o 
  -4   1  14        5.30       11.52     10.60 o 
  -3   1  14        6.57        9.41      6.10 o 
  -2   1  14        2.70        1.84      2.96 o 
  -1   1  14       10.93        9.12      4.20 o 
   0   1  14       91.30       54.53     35.72 o 
   1   1  14        3.73        3.24      7.06 o 
   2   1  14        1.59       -2.20      6.64 o 
   3   1  14       21.16       33.11     13.24 o 
   4   1  14        5.20        9.15      9.23 o 
   5   1  14        6.32        4.31      4.90 o 
   6   1  14        5.94        4.62      4.70 o 
  -4   2  14        0.55       -1.32      2.59 o 
  -3   2  14        0.37        3.31      4.28 o 
  -2   2  14        0.21        3.30      3.48 o 
  -1   2  14       19.58       11.91      6.38 o 
   0   2  14       65.97       51.29     19.12 o 
   1   2  14       64.94       76.80     10.60 o 
   2   2  14        3.84        9.50      5.74 o 
   3   2  14        3.02        8.26      5.64 o 
   4   2  14       88.91      123.32     20.41 o 
   5   2  14       16.36       17.09     10.75 o 
   6   2  14        0.60       -0.20      2.85 o 
  -3   3  14        0.53        3.44      3.38 o 
  -2   3  14       17.55        9.16      6.40 o 
  -1   3  14       29.74       10.88      5.98 o 
   0   3  14       12.01        7.74      5.31 o 
   1   3  14        0.35       -0.12      1.22 o 
   2   3  14        4.42        0.61      0.83 o 
   3   3  14        4.64       10.53      6.07 o 
   4   3  14       60.19       77.24     11.43 o 
   5   3  14       73.02       94.69     19.13 o 
   6   3  14        5.36       -0.03      2.36 o 
  -3   4  14        2.08       -2.36      3.68 o 
  -2   4  14        8.89        4.66      4.94 o 
  -1   4  14        2.69        3.89      4.12 o 
   0   4  14        0.07        1.95      3.15 o 
   1   4  14        5.21        2.64      2.82 o 
   2   4  14       17.15       12.57      4.03 o 
   3   4  14       27.56       43.56      6.00 o 
   4   4  14        6.65        9.49      3.67 o 
   5   4  14        0.11        1.73      6.96 o 
   6   4  14        0.13        6.51      8.99 o 
  -2   5  14        1.92        3.30      6.66 o 
  -1   5  14        0.03       -0.29      2.41 o 
   0   5  14        0.11        4.19      4.50 o 
   1   5  14       12.82        8.07      3.50 o 
   2   5  14       44.03       48.53      9.76 o 
   3   5  14        5.90        7.21      2.70 o 
   4   5  14        0.67       -0.20      2.34 o 
   5   5  14        4.13       -0.43      5.79 o 
   6   5  14        4.94        4.81      9.17 o 
   0   6  14       12.67       15.85      5.56 o 
   1   6  14       18.32       14.28      6.96 o 
   2   6  14       16.22       13.51      4.66 o 
   3   6  14        5.61        5.34      3.82 o 
   4   6  14        0.05        2.25      2.33 o 
   5   6  14        9.89        5.94      5.07 o 
  -2  -4  15        1.47        3.82      9.64 o 
  -1  -4  15        4.14        8.30      7.24 o 
   0  -4  15       40.54       53.64     19.82 o 
   1  -4  15       82.21      111.87     16.85 o 
  -3  -3  15       16.78        8.94     10.60 o 
  -2  -3  15        2.30        6.31      6.10 o 
  -1  -3  15        0.21        7.24     10.56 o 
   0  -3  15        1.01        1.71      4.63 o 
   1  -3  15        5.42        1.88      7.79 o 
   2  -3  15        1.87        4.87      5.88 o 
   3  -3  15        2.64        4.52      4.17 o 
  -4  -2  15        1.50        5.24      4.59 o 
  -1  -2  15        9.98       15.56     11.43 o 
   0  -2  15       22.69       35.20     15.01 o 
   1  -2  15       69.64      103.19     14.57 o 
   2  -2  15       10.49       17.28      7.63 o 
   3  -2  15        5.08        6.62      9.93 o 
   4  -2  15        0.61        1.39      3.63 o 
  -4  -1  15        6.63        3.89      4.33 o 
  -3  -1  15        1.03        7.62      6.01 o 
  -2  -1  15        2.32        1.39      6.10 o 
  -1  -1  15       16.87       21.95      7.36 o 
   0  -1  15        0.10        0.90      5.99 o 
   1  -1  15       23.08       23.36     13.02 o 
   2  -1  15       76.31      115.42     21.59 o 
   3  -1  15       12.53       20.45     13.23 o 
   4  -1  15       17.61       29.77     13.61 o 
   5  -1  15       14.11       20.20     12.20 o 
  -4   0  15        0.20        2.55      2.82 o 
  -3   0  15        0.35        0.88      1.98 o 
  -2   0  15        0.33        0.39      1.79 o 
  -1   0  15        1.73        2.08      6.78 o 
   0   0  15       40.87       64.06     10.51 o 
   1   0  15        1.67        3.59      4.91 o 
   2   0  15        2.40        1.78      4.21 o 
   3   0  15        8.77       10.44      6.33 o 
   4   0  15        1.63        1.73      4.39 o 
   5   0  15        8.98       10.87      6.27 o 
  -3   1  15        0.05        0.10      2.16 o 
  -2   1  15       20.44       19.78     10.35 o 
  -1   1  15       43.81       64.04     10.17 o 
   0   1  15       17.39       20.99      7.60 o 
   1   1  15        0.40        0.35      5.15 o 
   2   1  15       11.83        7.18      9.59 o 
   3   1  15        1.69        2.19      7.24 o 
   4   1  15       35.55       46.80     15.39 o 
   5   1  15        2.86        9.65      6.31 o 
   6   1  15        0.16        0.41      3.21 o 
  -3   2  15        1.26        2.55      5.99 o 
  -2   2  15        6.02        4.53      4.79 o 
  -1   2  15       46.50       51.18     34.45 o 
   0   2  15       26.02       29.63     13.66 o 
   1   2  15        0.85        4.26      8.28 o 
   2   2  15       34.13       55.58     16.76 o 
   3   2  15       46.23       56.35     16.83 o 
   4   2  15       28.99       31.45     14.17 o 
   5   2  15        5.89        6.85      9.17 o 
   6   2  15        0.92        0.90      3.90 o 
  -2   3  15        2.15        2.40      3.73 o 
  -1   3  15        2.04        1.18      2.00 o 
   0   3  15        2.11        1.64      2.12 o 
   1   3  15        1.59        1.13      1.78 o 
   2   3  15        0.31       -1.87      4.40 o 
   3   3  15       44.80       61.23     11.15 o 
   4   3  15       39.00       63.25     18.24 o 
   5   3  15        7.72       10.24     10.55 o 
   6   3  15        9.48       -0.22      3.11 o 
  -2   4  15        0.16       -0.83      2.52 o 
  -1   4  15        3.14        0.29      2.57 o 
   0   4  15        5.44        2.01      3.17 o 
   1   4  15        5.33        3.86      3.16 o 
   2   4  15        0.37        2.20      4.69 o 
   3   4  15        1.03        1.98      4.59 o 
   4   4  15        3.61        6.73     10.14 o 
   5   4  15        2.34       11.38     11.43 o 
   0   5  15       40.21       20.04      7.74 o 
   1   5  15        8.48        5.89      3.23 o 
   2   5  15        0.44       -1.27      3.08 o 
   3   5  15        3.57        4.03      5.63 o 
   4   5  15        4.17        2.40      8.21 o 
   5   5  15       15.11       27.73     15.18 o 
   2   6  15        0.75        0.05      1.47 o 
   3   6  15       14.99       12.12      7.09 o 
  -2  -3  16        1.45       -1.92      5.20 o 
  -1  -3  16       18.28       29.61     16.82 o 
   0  -3  16        0.47       -1.67      5.01 o 
   1  -3  16       13.73       12.64     13.44 o 
   2  -3  16       16.90       31.28     10.06 o 
  -1  -2  16        8.86        7.28      6.33 o 
   0  -2  16        5.75        6.02     10.31 o 
   1  -2  16       47.08       79.59     13.99 o 
   2  -2  16        9.30        9.86      7.22 o 
   3  -2  16       13.79       14.73     12.95 o 
   0  -1  16       42.18       60.74     11.59 o 
   1  -1  16       12.20       24.90     14.41 o 
   2  -1  16       12.27       18.83     13.56 o 
   3  -1  16        9.41       11.92     12.20 o 
   4  -1  16        1.17        7.98     10.48 o 
  -1   0  16        2.15        6.24      5.74 o 
   0   0  16        4.63        1.14      6.79 o 
   1   0  16        5.01        2.52      8.19 o 
   2   0  16        0.28        2.55      4.99 o 
   3   0  16        9.37       11.88      7.17 o 
   4   0  16       20.52       31.44      9.58 o 
  -1   1  16        5.49        0.48      5.79 o 
   0   1  16        0.08       -0.90      4.00 o 
   1   1  16        0.29       -2.82      5.04 o 
   2   1  16       12.84       16.36      7.79 o 
   3   1  16        6.90       17.96      7.81 o 
   4   1  16        3.00        2.20      4.76 o 
   5   1  16        0.51        3.18      5.33 o 
  -1   2  16        5.23        9.52     11.01 o 
   0   2  16       33.33       63.00     11.45 o 
   1   2  16       30.88       33.96     15.49 o 
   2   2  16        8.76       13.99     12.29 o 
   3   2  16        4.29        3.03      8.71 o 
   4   2  16        1.86        1.15      7.15 o 
   5   2  16        1.96        4.99      5.68 o 
   0   3  16        0.92        2.57      5.19 o 
   1   3  16       14.11       13.12     11.97 o 
   2   3  16        7.17        7.72     10.93 o 
   3   3  16        2.64        9.65     11.59 o 
   4   3  16       27.72       41.70     17.30 o 
   5   3  16       16.95       21.71     14.10 o 
   0   4  16        3.73        6.76      7.29 o 
   1   4  16        0.11        2.19      8.70 o 
   2   4  16        1.25        1.53      7.77 o 
   3   4  16        0.69        4.29      9.51 o 
   4   4  16        0.20       -3.68      9.57 o 
   1   5  16        5.03        4.80      6.97 o 
   2   5  16        0.39       -2.55      9.29 o 
   3   5  16        1.67        4.45     10.17 o 
   0  -2  17        4.01        8.58     12.65 o 
   1  -2  17        0.05        0.81      7.87 o 
   1  -1  17        2.98        4.12      6.06 o 
   2  -1  17       14.98       24.09     16.59 o 
   1   0  17       11.62        9.89     12.06 o 
   2   0  17       37.89       40.62     18.14 o 
   3   0  17        7.20       19.01     14.48 o 
   0   1  17        3.34        5.43     10.28 o 
   1   1  17        4.69        8.04     11.45 o 
   2   1  17       11.52       17.23      8.82 o 
   3   1  17        3.09       10.00      7.42 o 
   4   1  17        0.09        0.65      4.15 o 
   0   2  17        2.02        3.63      9.44 o 
   1   2  17        3.99        6.17      6.59 o 
   2   2  17       11.67       16.51      8.74 o 
   3   2  17        8.72       20.51      9.13 o 
   4   2  17        2.56        3.03      5.60 o 
   0   3  17       12.32        6.47     11.46 o 
   1   3  17        1.76        5.40      6.59 o 
   2   3  17        7.12       17.17      8.81 o 
   3   3  17        6.06        8.96      7.65 o 
                                                 
